# Supplementary material for: Identification of co-regulated genes associated with doxorubicin resistance in the MCF-7/ADR cancer cell line
Source: Front Oncol. 2023 Jun 15;13:1135836. doi: 10.3389/fonc.2023.1135836 (PMC10311417; doi:10.3389/fonc.2023.1135836)
Supplement: Supplementary Data Sheet 1 — The complete list of all differentially expressed genes (DEGs) in GSE76540 and GSE24460, as determined by contrasting the MCF-7/ADR and MCF-7 cell lines. Statistically significant expression was defined as having a LogFC > 1 and an adjusted P-value cutoff of 0.05. [file DataSheet_1.xlsx]

## Sheet: DEGs in GSE76540
ID	adj.P.Val	P.Value	t	B	logFC	Gene.symbol	Gene.title
204475_at	0.000102	5.35e-09	-66.7044307	8.8260167	-9.9795696	MMP1	matrix metallopeptidase 1
237411_at	0.000902	1.80e-05	-14.3863933	3.8588115	-9.9047145	ADAMTS6	ADAM metallopeptidase with thrombospondin type 1 motif 6
225045_at	0.000686	1.00e-05	-16.0973934	4.4258045	-9.8500343	CCDC88A	coiled-coil domain containing 88A
203819_s_at	0.001256	3.46e-05	-12.6938537	3.2062081	-9.7317135	IGF2BP3	insulin like growth factor 2 mRNA binding protein 3
224724_at	0.000438	3.43e-06	19.7363173	5.3946571	9.715988	SULF2	sulfatase 2
226517_at	0.003613	2.15e-04	-8.8836003	1.2722955	-9.7032174	BCAT1	branched chain amino acid transaminase 1
218729_at	0.001127	2.76e-05	13.262729	3.4369784	9.6907209	LXN	latexin
33767_at	0.000102	8.84e-09	-60.6894573	8.7033154	-9.6770347	NEFH	neurofilament heavy polypeptide
210907_s_at	0.004061	2.63e-04	8.5365931	1.0535352	9.6011061	PDCD10	programmed cell death 10
1562821_a_at	0.000536	6.04e-06	17.7269854	4.8948084	9.597539	DSCAM-AS1	DSCAM antisense RNA 1
206042_x_at	0.000254	6.65e-07	-26.9274375	6.6794524	-9.5729765	SNURF///SNRPN	SNRPN upstream reading frame///small nuclear ribonucleoprotein polypeptide N
212681_at	0.003631	2.17e-04	-8.867111	1.2620965	-9.52756	EPB41L3	erythrocyte membrane protein band 4.1 like 3
1555355_a_at	0.000186	1.52e-07	-35.5715511	7.5919385	-9.5164827	ETS1	ETS proto-oncogene 1, transcription factor
227048_at	0.000142	6.77e-08	-41.4039692	7.9891421	-9.5107351	LAMA1	laminin subunit alpha 1
217975_at	0.000786	1.34e-05	-15.2205042	4.1456998	-9.4875698	TCEAL9	transcription elongation factor A like 9
209993_at	0.00012	2.97e-08	-48.3320367	8.3243183	-9.4636594	ABCB1	ATP binding cassette subfamily B member 1
218186_at	0.000334	1.58e-06	22.8533893	6.033357	9.4427786	RAB25	RAB25, member RAS oncogene family
228776_at	0.001127	2.76e-05	-13.2612181	3.4363816	-9.3494311	GJC1	gap junction protein gamma 1
215047_at	0.002085	8.36e-05	-10.6981552	2.2884542	-9.3327852	TRIM58	tripartite motif containing 58
200665_s_at	0.000227	4.19e-07	-29.3751793	6.9901798	-9.3294113	SPARC	secreted protein acidic and cysteine rich
224650_at	0.000102	1.06e-08	58.615215	8.6533922	9.3188679	MAL2	mal, T-cell differentiation protein 2 (gene/pseudogene)
244623_at	0.001032	2.33e-05	-13.6991931	3.6059618	-9.3088456	KCNQ5	potassium voltage-gated channel subfamily Q member 5
205009_at	0.000308	1.33e-06	23.6185237	6.1691232	9.2963804	TFF1	trefoil factor 1
234994_at	0.000102	7.54e-09	-62.539822	8.7443154	-9.2300751	TMEM200A	transmembrane protein 200A
206421_s_at	0.000375	2.33e-06	-21.2511224	5.7235045	-9.2274185	SERPINB7	serpin family B member 7
219795_at	0.003393	1.93e-04	9.0811069	1.392985	9.2238808	SLC6A14	solute carrier family 6 member 14
206290_s_at	0.00356	2.09e-04	-8.9365307	1.3049053	-9.1983218	RGS7	regulator of G-protein signaling 7
224710_at	0.000576	7.14e-06	-17.1728734	4.7423187	-9.1629716	NARR///RAB34	nine-amino acid residue-repeats///RAB34, member RAS oncogene family
225113_at	0.000316	1.39e-06	-23.430345	6.1364163	-9.1523357	AGPS	alkylglycerone phosphate synthase
201818_at	0.000206	2.56e-07	32.223437	7.2953086	9.1419691	LPCAT1	lysophosphatidylcholine acyltransferase 1
204412_s_at	0.001779	6.24e-05	-11.3257298	2.5969066	-9.1210917	NEFH	neurofilament heavy polypeptide
209994_s_at	0.000142	6.33e-08	-41.9303593	8.0190772	-9.1113123	ABCB4///ABCB1	ATP binding cassette subfamily B member 4///ATP binding cassette subfamily B member 1
229638_at	0.001161	2.99e-05	13.0579784	3.3553295	9.1074906	IRX3	iroquois homeobox 3
202291_s_at	0.002388	1.06e-04	10.2065566	2.0324725	9.1011895	MGP	matrix Gla protein
210663_s_at	0.000241	5.16e-07	28.2491881	6.8534176	9.094633	KYNU	kynureninase
231984_at	0.000266	8.52e-07	-25.6965731	6.5030194	-9.0878222	MTAP	methylthioadenosine phosphorylase
238002_at	0.001125	2.73e-05	13.2863088	3.4462822	9.0569284	GOLIM4	golgi integral membrane protein 4
202376_at	0.000741	1.19e-05	15.5740341	4.2611565	9.0190453	SERPINA3	serpin family A member 3
215294_s_at	0.001082	2.54e-05	-13.4740827	3.5196529	-8.9969942	SMARCA1	SWI/SNF related, matrix associated, actin dependent regulator of chromatin, subfamily a, member 1
227006_at	0.000102	1.32e-08	-56.2598495	8.5910055	-8.9519095	PPP1R14A	protein phosphatase 1 regulatory inhibitor subunit 14A
204114_at	0.00026	8.19e-07	-25.8870337	6.5312917	-8.9332209	NID2	nidogen 2
208966_x_at	0.002982	1.56e-04	-9.469333	1.6225504	-8.8931626	IFI16	interferon gamma inducible protein 16
226482_s_at	0.000446	3.69e-06	19.47122	5.3331132	8.8439066	TSTD1	thiosulfate sulfurtransferase like domain containing 1
233562_at	0.000632	8.54e-06	-16.5965126	4.576209	-8.8398858	LINC00839	long intergenic non-protein coding RNA 839
213131_at	0.000358	1.89e-06	22.0981227	5.8918115	8.834529	OLFM1	olfactomedin 1
202489_s_at	0.000148	9.31e-08	38.9987116	7.8408988	8.8321929	FXYD3	FXYD domain containing ion transport regulator 3
209550_at	0.000534	5.86e-06	-17.8317262	4.9228733	-8.8082255	NDN	necdin, MAGE family member
202718_at	0.003823	2.40e-04	8.6937941	1.1537222	8.7683016	IGFBP2	insulin like growth factor binding protein 2
216231_s_at	0.000325	1.49e-06	23.1186334	6.081265	8.7551808	B2M	beta-2-microglobulin
243818_at	0.000624	8.37e-06	-16.6611164	4.5952235	-8.7432932	SFTA1P	surfactant associated 1, pseudogene
209040_s_at	0.000108	2.37e-08	-50.4486931	8.4055244	-8.7138849	PSMB8	proteasome subunit beta 8
214247_s_at	0.001541	4.87e-05	-11.8840576	2.855427	-8.7131854	DKK3	dickkopf WNT signaling pathway inhibitor 3
202007_at	0.000148	9.47e-08	-38.8691772	7.832343	-8.6999287	NID1	nidogen 1
205792_at	0.00012	3.33e-08	47.3096755	8.2819805	8.6980133	WISP2	WNT1 inducible signaling pathway protein 2
243110_x_at	0.000102	1.88e-08	-52.6727351	8.4824478	-8.6577967	NPW	neuropeptide W
228241_at	0.00252	1.16e-04	10.0289428	1.9366716	8.6556705	AGR3	anterior gradient 3, protein disulphide isomerase family member
213764_s_at	0.002647	1.26e-04	-9.8762144	1.8528243	-8.6444502	MFAP5	microfibrillar associated protein 5
204351_at	0.001125	2.74e-05	13.2793422	3.4435355	8.616899	S100P	S100 calcium binding protein P
233059_at	0.00267	1.28e-04	9.8352886	1.8301209	8.5993771	KCNJ3	potassium voltage-gated channel subfamily J member 3
215001_s_at	0.000434	3.35e-06	19.8275544	5.4155502	8.5990926	GLUL	glutamate-ammonia ligase
220057_at	0.001146	2.89e-05	-13.1416519	3.3888841	-8.5981858	XAGE1B///XAGE1E	X antigen family member 1B///X antigen family member 1E
224209_s_at	0.000375	2.30e-06	-21.2981889	5.7331356	-8.5709734	GDA	guanine deaminase
208782_at	0.000475	4.43e-06	-18.8046126	5.1726598	-8.5476903	FSTL1	follistatin like 1
1555630_a_at	0.000658	9.04e-06	-16.4187752	4.5233669	-8.5316908	NARR///RAB34	nine-amino acid residue-repeats///RAB34, member RAS oncogene family
210675_s_at	0.00058	7.29e-06	-17.1051196	4.7231972	-8.5132206	PTPRR	protein tyrosine phosphatase, receptor type R
218824_at	0.001785	6.33e-05	-11.2911301	2.5804077	-8.4842575	PNMAL1	paraneoplastic Ma antigen family like 1
221666_s_at	0.000536	5.97e-06	17.7694287	4.9062094	8.4826362	PYCARD	PYD and CARD domain containing
230560_at	0.007503	7.05e-04	-6.9951488	-0.035492	-8.4812904	STXBP6	syntaxin binding protein 6
228080_at	0.000257	7.21e-07	-26.5151601	6.6219819	-8.4756312	LAYN	layilin
205225_at	0.000227	3.30e-07	30.7214523	7.1412274	8.4736342	ESR1	estrogen receptor 1
1567912_s_at	0.002076	8.30e-05	-10.7134826	2.2962263	-8.471839	CT45A8///CT45A9///CT45A10///CT45A7///CT45A2///CT45A1///CT45A6///CT45A5///CT45A3	cancer/testis antigen family 45, member A8///cancer/testis antigen family 45, member A9///cancer/testis antigen family 45, member A10///cancer/testis antigen family 45, member A7///cancer/testis antigen family 45, member A2///cancer/testis antigen family 45, member A1///cancer/testis antigen family 45, member A6///cancer/testis antigen family 45, member A5///cancer/testis antigen family 45, membe…
204556_s_at	0.000102	2.05e-08	-51.8256244	8.4540938	-8.4598483	DZIP1	DAZ interacting zinc finger protein 1
1552368_at	0.000373	2.20e-06	-21.4771592	5.7694528	-8.4445016	CTCFL	CCCTC-binding factor like
238458_at	0.001161	3.00e-05	-13.0499285	3.3520875	-8.4347581	MICU3	mitochondrial calcium uptake family member 3
1552487_a_at	0.004719	3.42e-04	-8.1011275	0.7661874	-8.4200327	BNC1	basonuclin 1
204115_at	0.001919	7.21e-05	-11.0105378	2.4444567	-8.3950442	GNG11	G protein subunit gamma 11
239624_at	0.002184	9.14e-05	10.5120642	2.1931004	8.3775837	LOC102724689	uncharacterized LOC102724689
1556247_a_at	0.000227	4.25e-07	-29.3028947	6.9816964	-8.3680595	LOC100506271	uncharacterized LOC100506271
222162_s_at	0.002994	1.57e-04	-9.4581048	1.6160491	-8.3624154	ADAMTS1	ADAM metallopeptidase with thrombospondin type 1 motif 1
1555579_s_at	0.001839	6.69e-05	-11.1724317	2.5233676	-8.3398088	PTPRM	protein tyrosine phosphatase, receptor type M
237552_at	0.000254	6.34e-07	-27.170237	6.7125631	-8.3019096	LOC100505817	uncharacterized LOC100505817
219895_at	0.00096	2.02e-05	-14.071654	3.7449433	-8.2679617	TMEM255A	transmembrane protein 255A
227529_s_at	0.000773	1.29e-05	-15.3345907	4.1833429	-8.2641386	AKAP12	A-kinase anchoring protein 12
204844_at	0.000176	1.36e-07	36.3004659	7.6490677	8.2507694	ENPEP	glutamyl aminopeptidase
204112_s_at	0.005281	4.05e-04	7.8280272	0.5782301	8.2416977	HNMT	histamine N-methyltransferase
1553299_at	0.000773	1.28e-05	-15.3597781	4.1916038	-8.2391459	DUSP5P1	dual specificity phosphatase 5 pseudogene 1
204749_at	0.000533	5.82e-06	-17.8524724	4.9284042	-8.236732	NAP1L3	nucleosome assembly protein 1 like 3
219734_at	0.004688	3.37e-04	8.1211558	0.7797307	8.2322041	SIDT1	SID1 transmembrane family member 1
1553226_at	0.002558	1.19e-04	9.9859266	1.9131949	8.2243054	LINC00052	long intergenic non-protein coding RNA 52
204642_at	0.000416	2.86e-06	-20.4344401	5.5508879	-8.2136384	S1PR1	sphingosine-1-phosphate receptor 1
228969_at	0.000448	3.72e-06	19.4382462	5.3253698	8.2133997	AGR2	anterior gradient 2, protein disulphide isomerase family member
235139_at	0.000572	7.01e-06	-17.2349413	4.7597429	-8.212467	GNGT2	G protein subunit gamma transducin 2
223618_at	0.00819	8.15e-04	-6.7882801	-0.1981787	-8.1741512	FMN2	formin 2
219355_at	0.000227	3.79e-07	-29.9369983	7.0547919	-8.1636112	CXorf57	chromosome X open reading frame 57
206157_at	0.004728	3.43e-04	-8.0932901	0.7608789	-8.162624	PTX3	pentraxin 3
233320_at	0.00044	3.55e-06	-19.6134217	5.3662821	-8.1473301	TCAM1P	testicular cell adhesion molecule 1, pseudogene
204086_at	0.000592	7.61e-06	-16.9660525	4.6836158	-8.1472965	PRAME	preferentially expressed antigen in melanoma
203820_s_at	0.00026	8.01e-07	-25.9973175	6.5474955	-8.1298552	IGF2BP3	insulin like growth factor 2 mRNA binding protein 3
202686_s_at	0.000607	7.92e-06	-16.8363984	4.6463042	-8.1152246	AXL	AXL receptor tyrosine kinase
202790_at	0.005946	4.94e-04	7.5215274	0.3597266	8.09693	CLDN7	claudin 7
224588_at	0.000526	5.65e-06	17.9547416	4.9555349	8.0780444	XIST	X inactive specific transcript (non-protein coding)
229623_at	0.008445	8.55e-04	6.7230069	-0.2504172	8.0606277	TMEM150C	transmembrane protein 150C
207039_at	0.000102	2.02e-08	-51.9722034	8.4590807	-8.0464094	CDKN2A	cyclin dependent kinase inhibitor 2A
228297_at	0.000686	1.01e-05	-16.0799071	4.4204203	-8.0340981	CNN3	calponin 3
201325_s_at	0.000684	9.87e-06	-16.1447263	4.4403391	-8.0252754	EMP1	epithelial membrane protein 1
239319_at	0.002228	9.48e-05	10.4380554	2.1546607	8.0243847	LINC00992	long intergenic non-protein coding RNA 992
214164_x_at	0.006354	5.45e-04	7.3721765	0.2502264	8.0242148	CA12	carbonic anhydrase 12
228956_at	0.001819	6.58e-05	-11.2093336	2.5411739	-8.0067161	UGT8	UDP glycosyltransferase 8
228462_at	0.001273	3.57e-05	12.61628	3.1737719	7.998984	IRX2	iroquois homeobox 2
201744_s_at	0.000879	1.71e-05	-14.5352658	3.9115697	-7.9881718	LUM	lumican
223551_at	0.000644	8.77e-06	16.5132911	4.5515642	7.9653505	PKIB	protein kinase (cAMP-dependent, catalytic) inhibitor beta
203953_s_at	0.000227	3.66e-07	30.1276105	7.0761918	7.9652399	CLDN3	claudin 3
209885_at	0.000773	1.29e-05	15.3466058	4.1872858	7.9620659	RHOD	ras homolog family member D
228843_at	0.001531	4.80e-05	-11.9139184	2.8688559	-7.9529121	ARL10	ADP ribosylation factor like GTPase 10
226591_at	0.008744	9.01e-04	-6.650145	-0.3092534	-7.9378804	PWAR6	Prader Willi/Angelman region RNA 6
205563_at	0.001021	2.26e-05	-13.7791402	3.63619	-7.9126385	KISS1	KiSS-1 metastasis-suppressor
215643_at	0.000186	1.99e-07	-33.7973989	7.4421962	-7.9076124	SEMA3D	semaphorin 3D
221911_at	0.007569	7.15e-04	-6.974945	-0.0511914	-7.9039599	ETV1	ETS variant 1
218332_at	0.000102	1.78e-08	-53.2222357	8.500252	-7.8974316	BEX1	brain expressed X-linked 1
213113_s_at	0.000445	3.64e-06	-19.5242378	5.3455222	-7.8929093	SLC43A3	solute carrier family 43 member 3
53991_at	0.000268	8.68e-07	-25.6068801	6.4895773	-7.8837135	DENND2A	DENN domain containing 2A
230425_at	0.007338	6.81e-04	-7.0446015	0.0027652	-7.8803728	EPHB1	EPH receptor B1
220191_at	0.000207	2.74e-07	-31.831755	7.2565036	-7.8653953	GKN1	gastrokine 1
232165_at	0.000254	6.30e-07	27.2052274	6.7172907	7.8653078	EPPK1	epiplakin 1
204359_at	0.000781	1.31e-05	-15.2903396	4.1687861	-7.8567478	LOC100506718///FLRT2	uncharacterized LOC100506718///fibronectin leucine rich transmembrane protein 2
206067_s_at	0.002095	8.49e-05	-10.6665883	2.2724088	-7.8497754	WT1	Wilms tumor 1
204508_s_at	0.000732	1.17e-05	15.6317173	4.2796648	7.8210317	CA12	carbonic anhydrase 12
206332_s_at	0.007859	7.57e-04	-6.8938794	-0.1145932	-7.8208695	IFI16	interferon gamma inducible protein 16
225285_at	0.000572	7.03e-06	-17.2223898	4.7562264	-7.8050382	BCAT1	branched chain amino acid transaminase 1
204421_s_at	0.000225	3.16e-07	-30.9775049	7.1685263	-7.7943577	FGF2	fibroblast growth factor 2
214954_at	0.002331	1.02e-04	-10.294121	2.0790415	-7.7902607	SUSD5	sushi domain containing 5
213238_at	0.002089	8.41e-05	-10.6841059	2.2813195	-7.7835642	ATP10D	ATPase phospholipid transporting 10D (putative)
206382_s_at	0.003122	1.69e-04	-9.3213277	1.5362015	-7.7803653	BDNF	brain derived neurotrophic factor
212667_at	0.004833	3.56e-04	-8.0348287	0.7211238	-7.7794094	SPARC	secreted protein acidic and cysteine rich
219197_s_at	0.004174	2.76e-04	8.4534169	0.9997807	7.7725455	SCUBE2	signal peptide, CUB domain and EGF like domain containing 2
203397_s_at	0.008303	8.31e-04	6.7616369	-0.2194482	7.7532345	GALNT3	polypeptide N-acetylgalactosaminyltransferase 3
239250_at	0.001943	7.42e-05	-10.9504907	2.4148562	-7.750721	ZNF542P	zinc finger protein 542, pseudogene
205549_at	0.007502	7.04e-04	6.995571	-0.0351644	7.7496917	PCP4	Purkinje cell protein 4
201324_at	0.00012	3.51e-08	-46.8386459	8.2617388	-7.7463161	EMP1	epithelial membrane protein 1
230925_at	0.000524	5.60e-06	-17.9834737	4.9631173	-7.7462558	APBB1IP	amyloid beta precursor protein binding family B member 1 interacting protein
231260_at	0.000704	1.07e-05	-15.9103966	4.3678126	-7.7373607	ZNF582-AS1	ZNF582 antisense RNA 1 (head to head)
227399_at	0.003577	2.11e-04	-8.9178687	1.2934303	-7.734574	VGLL3	vestigial like family member 3
227309_at	0.0045	3.16e-04	-8.2273915	0.8510307	-7.7215466	YOD1	YOD1 deubiquitinase
204956_at	0.000142	5.89e-08	-42.4963041	8.0503344	-7.7194227	MTAP	methylthioadenosine phosphorylase
206969_at	0.000206	2.45e-07	-32.5025215	7.3223926	-7.6921628	LOC100653049///KRT34	keratin, type I cuticular Ha4///keratin 34
226582_at	0.001021	2.25e-05	-13.7854967	3.638584	-7.6811787	LOC400043	uncharacterized LOC400043
241994_at	0.001938	7.37e-05	-10.9632826	2.4211773	-7.6764861	XDH	xanthine dehydrogenase
206935_at	0.006563	5.72e-04	7.2990808	0.1958875	7.6532367	PCDH8	protocadherin 8
1557636_a_at	0.000306	1.29e-06	-23.7748819	6.1959695	-7.6427875	C7orf57	chromosome 7 open reading frame 57
202237_at	0.000669	9.28e-06	-16.3362035	4.4985505	-7.6363969	LOC101928916///NNMT	uncharacterized LOC101928916///nicotinamide N-methyltransferase
212148_at	0.001025	2.28e-05	13.7539158	3.6266763	7.6307398	PBX1	PBX homeobox 1
229441_at	0.000222	3.09e-07	31.1105753	7.1825413	7.6169119	PRSS23	protease, serine 23
209488_s_at	0.000328	1.51e-06	23.0492832	6.0688269	7.611526	RBPMS	RNA binding protein with multiple splicing
214452_at	0.000908	1.83e-05	-14.3453719	3.8441512	-7.5966582	BCAT1	branched chain amino acid transaminase 1
244741_s_at	0.00502	3.78e-04	-7.9394982	0.6556958	-7.5911711	ZNF667-AS1	ZNF667 antisense RNA 1 (head to head)
214404_x_at	0.000231	4.74e-07	28.6993172	6.9092924	7.5773928	SPDEF	SAM pointed domain containing ETS transcription factor
206029_at	0.001276	3.58e-05	-12.6070029	3.1698769	-7.5693087	ANKRD1	ankyrin repeat domain 1
212977_at	0.001943	7.43e-05	10.9476802	2.4134663	7.5636632	ACKR3	atypical chemokine receptor 3
230896_at	0.000625	8.41e-06	-16.647135	4.591117	-7.5581088	BEND4	BEN domain containing 4
213010_at	0.004203	2.79e-04	-8.4349426	0.9877702	-7.5561973	PRKCDBP	protein kinase C delta binding protein
203963_at	0.000938	1.94e-05	14.190477	3.7883087	7.5553895	CA12	carbonic anhydrase 12
226863_at	0.000935	1.91e-05	14.223025	3.800107	7.5534926	FAM110C	family with sequence similarity 110 member C
230876_at	0.001032	2.33e-05	-13.7012931	3.6067586	-7.546521	ZNF883	zinc finger protein 883
205591_at	0.000166	1.21e-07	37.0908321	7.7083462	7.5136534	OLFM1	olfactomedin 1
1560579_s_at	0.004674	3.36e-04	-8.1282602	0.784527	-7.5135532	SLC16A1-AS1	SLC16A1 antisense RNA 1
213564_x_at	0.00012	3.09e-08	-47.9892849	8.310362	-7.5098879	LDHB	lactate dehydrogenase B
204422_s_at	0.000245	5.56e-07	-27.8549682	6.8031122	-7.5042659	FGF2	fibroblast growth factor 2
239350_at	0.001515	4.73e-05	11.9495964	2.8848497	7.4964296	MARVELD3	MARVEL domain containing 3
219090_at	0.000948	1.98e-05	14.133822	3.7676896	7.4878979	SLC24A3	solute carrier family 24 member 3
220994_s_at	0.000809	1.45e-05	-14.9917555	4.0690942	-7.4873459	STXBP6	syntaxin binding protein 6
214829_at	0.000227	3.80e-07	-29.9273332	7.0536999	-7.4848462	AASS	aminoadipate-semialdehyde synthase
221168_at	0.001028	2.30e-05	-13.7260549	3.6161428	-7.4600706	PRDM13	PR/SET domain 13
221728_x_at	0.00391	2.50e-04	8.6211923	1.1076784	7.4516437	XIST	X inactive specific transcript (non-protein coding)
227919_at	0.000842	1.56e-05	-14.7849004	3.9984943	-7.4421459	UCA1	urothelial cancer associated 1 (non-protein coding)
243502_at	0.000227	4.22e-07	-29.3436697	6.9864867	-7.4408802	GJC1	gap junction protein gamma 1
230789_at	0.002257	9.66e-05	-10.4010148	2.1353098	-7.4390253	ZNF280B	zinc finger protein 280B
215704_at	0.001003	2.19e-05	-13.8658592	3.6687316	-7.4378911	FLG	filaggrin
1569378_at	0.001124	2.72e-05	-13.2970172	3.4505006	-7.4328526	LINC00942	long intergenic non-protein coding RNA 942
1553602_at	0.001539	4.85e-05	11.8911788	2.8586331	7.4159016	MUCL1	mucin like 1
217967_s_at	0.000722	1.13e-05	-15.7412408	4.314557	-7.4153114	FAM129A	family with sequence similarity 129 member A
204823_at	0.00069	1.02e-05	-16.0511103	4.4115361	-7.3993029	NAV3	neuron navigator 3
207267_s_at	0.005551	4.42e-04	7.691999	0.482267	7.39541	RIPPLY3	ripply transcriptional repressor 3
208146_s_at	0.000851	1.60e-05	-14.7222051	3.9768425	-7.3796543	CPVL	carboxypeptidase, vitellogenic like
225945_at	0.002741	1.35e-04	-9.7387695	1.7761771	-7.3689983	ZNF655	zinc finger protein 655
219937_at	0.001161	2.99e-05	-13.0568576	3.3548783	-7.366458	TRHDE	thyrotropin releasing hormone degrading enzyme
222453_at	0.005234	4.00e-04	-7.8464947	0.5911362	-7.3576064	CYBRD1	cytochrome b reductase 1
204105_s_at	0.000756	1.23e-05	15.4879665	4.2333704	7.3553675	NRCAM	neuronal cell adhesion molecule
1553180_at	0.002194	9.23e-05	10.492219	2.1828221	7.346522	ADAMTS19	ADAM metallopeptidase with thrombospondin type 1 motif 19
212012_at	0.000799	1.41e-05	15.0906966	4.1024153	7.3461581	PXDN	peroxidasin
224590_at	0.000709	1.08e-05	15.8624027	4.3527801	7.3445815	XIST	X inactive specific transcript (non-protein coding)
205555_s_at	0.000994	2.14e-05	13.9276927	3.6917792	7.3200146	MSX2	msh homeobox 2
228370_at	0.001791	6.39e-05	-11.272246	2.5713787	-7.3145706	LOC101930404///SNORD116-28///SNORD115-26///SNORD115-13///SNORD115-7///SNORD116-22///SNORD116-4///PWARSN///SNORD107///IPW	uncharacterized LOC101930404///small nucleolar RNA, C/D box 116-28///small nucleolar RNA, C/D box 115-26///small nucleolar RNA, C/D box 115-13///small nucleolar RNA, C/D box 115-7///small nucleolar RNA, C/D box 116-22///small nucleolar RNA, C/D box 116-4///Prader Willi/Angelman region RNA, SNRPN neighbor///small nucleolar RNA, C/D box 107///imprinted in Prader-Willi syndrome (non-protein coding)
228949_at	0.002231	9.50e-05	-10.4338142	2.1524488	-7.3075389	WLS	wntless Wnt ligand secretion mediator
212013_at	0.004159	2.74e-04	8.4657304	1.0077715	7.2901387	PXDN	peroxidasin
205514_at	0.000403	2.71e-06	-20.6393494	5.5951964	-7.269532	ZNF415	zinc finger protein 415
203329_at	0.000206	2.40e-07	-32.6209232	7.3337437	-7.2622419	PTPRM	protein tyrosine phosphatase, receptor type M
201616_s_at	0.000126	4.45e-08	-44.8066905	8.168688	-7.2622007	CALD1	caldesmon 1
205302_at	0.000297	1.14e-06	-24.3116575	6.2859123	-7.258612	IGFBP1	insulin like growth factor binding protein 1
204083_s_at	0.000207	2.76e-07	-31.7717181	7.2504721	-7.2553889	TPM2	tropomyosin 2 (beta)
217889_s_at	0.000399	2.67e-06	-20.703172	5.6088581	-7.2553385	CYBRD1	cytochrome b reductase 1
222891_s_at	0.001998	7.79e-05	-10.8462275	2.3630251	-7.2503123	BCL11A	B-cell CLL/lymphoma 11A
235171_at	0.000126	4.60e-08	-44.5231452	8.1549181	-7.2498591	LOC100505501	uncharacterized LOC100505501
235515_at	0.000623	8.34e-06	16.6734651	4.5988464	7.2488611	SYNE4	spectrin repeat containing nuclear envelope family member 4
226462_at	0.003425	1.96e-04	-9.051649	1.3751551	-7.2468927	STXBP6	syntaxin binding protein 6
204557_s_at	0.003392	1.92e-04	-9.0836156	1.3945007	-7.2449903	DZIP1	DAZ interacting zinc finger protein 1
219414_at	0.000346	1.75e-06	22.4190642	5.9529074	7.2434238	CLSTN2	calsyntenin 2
221885_at	0.00036	2.01e-06	-21.8522372	5.8440265	-7.2421979	DENND2A	DENN domain containing 2A
1553734_at	0.00186	6.81e-05	11.1324483	2.5039991	7.2300833	AK7	adenylate kinase 7
214071_at	0.000375	2.33e-06	-21.2504083	5.7233581	-7.2150868	GNAL	G protein subunit alpha L
212764_at	0.00145	4.40e-05	-12.1179672	2.9595808	-7.2076821	ZEB1	zinc finger E-box binding homeobox 1
200648_s_at	0.000341	1.72e-06	22.5114752	5.9702367	7.2021696	GLUL	glutamate-ammonia ligase
230508_at	0.001452	4.41e-05	-12.1122138	2.9570473	-7.1823937	DKK3	dickkopf WNT signaling pathway inhibitor 3
236236_at	0.000438	3.48e-06	-19.6830854	5.3823994	-7.1729053	WNK3	WNK lysine deficient protein kinase 3
239650_at	0.001262	3.52e-05	12.6534425	3.1893406	7.1532275	NCKAP5	NCK associated protein 5
205924_at	0.000594	7.66e-06	-16.9433624	4.6771148	-7.1527698	RAB3B	RAB3B, member RAS oncogene family
213156_at	0.000334	1.60e-06	-22.8191468	6.0271054	-7.1446202	ZBTB20	zinc finger and BTB domain containing 20
1552546_a_at	0.002182	9.12e-05	-10.5181345	2.1962401	-7.1423375	LETM2	leucine zipper and EF-hand containing transmembrane protein 2
229566_at	0.000227	4.26e-07	-29.2837945	6.9794482	-7.1281429	WFDC21P	WAP four-disulfide core domain 21, pseudogene
223475_at	0.004228	2.83e-04	-8.413753	0.9739624	-7.1241301	CRISPLD1	cysteine rich secretory protein LCCL domain containing 1
202286_s_at	0.000227	4.27e-07	29.2692683	6.9777365	7.1240889	TACSTD2	tumor-associated calcium signal transducer 2
231120_x_at	0.007171	6.58e-04	7.0928361	0.039849	7.1239055	PKIB	protein kinase (cAMP-dependent, catalytic) inhibitor beta
1553423_a_at	0.000703	1.06e-05	-15.9336768	4.3750823	-7.1230565	SLFN13	schlafen family member 13
228974_at	0.004703	3.39e-04	-8.1121368	0.773636	-7.1226261	ZNF677	zinc finger protein 677
235818_at	0.000186	1.90e-07	-34.0874642	7.4677723	-7.1163867	VSTM1	V-set and transmembrane domain containing 1
230075_at	0.000798	1.39e-05	15.1299743	4.1155639	7.1152686	RAB39B	RAB39B, member RAS oncogene family
202888_s_at	0.000186	1.65e-07	-35.0326137	7.5481037	-7.1088042	ANPEP	alanyl aminopeptidase, membrane
203548_s_at	0.000776	1.30e-05	-15.3220852	4.1792348	-7.1058416	LPL	lipoprotein lipase
233305_at	0.005709	4.61e-04	7.6249622	0.434385	7.101889	NECAB1	N-terminal EF-hand calcium binding protein 1
201428_at	0.000476	4.48e-06	18.7660296	5.163115	7.1014944	CLDN4	claudin 4
243951_at	0.000148	7.67e-08	-40.444399	7.9323322	-7.0911973	ABCB1	ATP binding cassette subfamily B member 1
223497_at	0.001919	7.22e-05	-11.006664	2.4425526	-7.0796134	FAM135A	family with sequence similarity 135 member A
200824_at	0.000126	4.42e-08	-44.8598854	8.1712489	-7.0731869	GSTP1	glutathione S-transferase pi 1
209101_at	0.000148	9.35e-08	-38.9659925	7.8387435	-7.0658704	CTGF	connective tissue growth factor
209696_at	0.003606	2.14e-04	8.889396	1.2758758	7.0624431	FBP1	fructose-bisphosphatase 1
206343_s_at	0.001329	3.80e-05	-12.4686602	3.1113826	-7.0569832	NRG1	neuregulin 1
231577_s_at	0.000289	1.04e-06	-24.7537354	6.35749	-7.0439606	GBP1	guanylate binding protein 1
207120_at	0.001173	3.06e-05	-12.9978681	3.3310621	-7.0079993	ZNF667	zinc finger protein 667
238877_at	0.000522	5.47e-06	-18.0639489	4.9842622	-7.00436	EYA4	EYA transcriptional coactivator and phosphatase 4
219121_s_at	0.001086	2.56e-05	13.4530571	3.5115003	7.0016854	ESRP1	epithelial splicing regulatory protein 1
219387_at	0.000644	8.75e-06	-16.5215169	4.5540077	-6.9874689	CCDC88A	coiled-coil domain containing 88A
228303_at	0.00101	2.21e-05	13.8344295	3.656967	6.9800162	GALNT6	polypeptide N-acetylgalactosaminyltransferase 6
205968_at	0.005641	4.53e-04	7.6545033	0.4555337	6.9785614	KCNS3	potassium voltage-gated channel modifier subfamily S member 3
201859_at	0.004994	3.73e-04	-7.9573727	0.6680208	-6.9758783	SRGN	serglycin
217966_s_at	0.001421	4.25e-05	-12.2002942	2.9956793	-6.9673887	FAM129A	family with sequence similarity 129 member A
227401_at	0.000584	7.37e-06	17.0720629	4.7138294	6.9647449	IL17D	interleukin 17D
235944_at	0.004896	3.63e-04	8.0039339	0.7000018	6.9590282	HMCN1	hemicentin 1
216685_s_at	0.000142	6.50e-08	-41.723861	8.0074348	-6.9573736	MTAP	methylthioadenosine phosphorylase
230193_at	0.000186	1.97e-07	-33.8531535	7.4471469	-6.9570805	WDR66	WD repeat domain 66
204465_s_at	0.001216	3.26e-05	-12.8409517	3.267065	-6.9467133	INA	internexin neuronal intermediate filament protein alpha
207111_at	0.007977	7.77e-04	-6.8552934	-0.1450037	-6.9444778	ADGRE1	adhesion G protein-coupled receptor E1
219995_s_at	0.006796	6.05e-04	7.216453	0.1338602	6.9295641	ZNF750	zinc finger protein 750
222486_s_at	0.000429	3.17e-06	-20.0439343	5.464522	-6.9236589	ADAMTS1	ADAM metallopeptidase with thrombospondin type 1 motif 1
232305_at	0.009954	1.09e-03	6.389344	-0.5244999	6.9193684	HMGCLL1	3-hydroxymethyl-3-methylglutaryl-CoA lyase like 1
237268_at	0.001785	6.34e-05	11.2901368	2.5799332	6.9188683	DSCAM	DS cell adhesion molecule
213309_at	0.000337	1.65e-06	-22.6878859	6.002998	-6.9053511	PLCL2	phospholipase C like 2
206170_at	0.001113	2.68e-05	-13.3374342	3.4663849	-6.9039344	ADRB2	adrenoceptor beta 2
201522_x_at	0.002084	8.34e-05	-10.7024329	2.2906246	-6.9015192	SNURF///SNRPN	SNRPN upstream reading frame///small nuclear ribonucleoprotein polypeptide N
209460_at	0.00437	2.99e-04	8.3192199	0.9119419	6.8489684	ABAT	4-aminobutyrate aminotransferase
207836_s_at	0.004849	3.58e-04	8.0258258	0.7149768	6.8242962	RBPMS	RNA binding protein with multiple splicing
1559789_a_at	0.00037	2.14e-06	-21.5848793	5.7910812	-6.8194535	ZNF781	zinc finger protein 781
204179_at	0.007612	7.20e-04	6.9634782	-0.0601197	6.8190354	MB	myoglobin
204879_at	0.000258	7.49e-07	-26.3250959	6.5949457	-6.8156697	PDPN	podoplanin
215867_x_at	0.001447	4.37e-05	12.1311505	2.9653807	6.8023215	CA12	carbonic anhydrase 12
209286_at	0.002059	8.17e-05	-10.7457064	2.3125259	-6.7830275	CDC42EP3	CDC42 effector protein 3
230323_s_at	0.003823	2.39e-04	8.7017661	1.1587545	6.7788226	TMEM45B	transmembrane protein 45B
213603_s_at	0.000869	1.66e-05	-14.6139117	3.9391613	-6.7741619	RAC2	ras-related C3 botulinum toxin substrate 2 (rho family, small GTP binding protein Rac2)
206295_at	0.000124	3.87e-08	-45.9990449	8.2244501	-6.7602896	IL18	interleukin 18
1560208_at	0.001242	3.41e-05	-12.7284548	3.2205993	-6.7589827	LOC102724352///LOC101930593	uncharacterized LOC102724352///uncharacterized LOC101930593
219497_s_at	0.003636	2.18e-04	-8.8606528	1.2580966	-6.7488378	BCL11A	B-cell CLL/lymphoma 11A
214175_x_at	0.000799	1.40e-05	-15.1029766	4.1065309	-6.7478944	PDLIM4	PDZ and LIM domain 4
225496_s_at	0.000359	1.94e-06	21.9905021	5.8710024	6.7458293	SYTL2	synaptotagmin like 2
202759_s_at	0.000533	5.82e-06	-17.8536936	4.9287294	-6.7399151	PALM2-AKAP2///AKAP2	PALM2-AKAP2 readthrough///A-kinase anchoring protein 2
223287_s_at	0.000432	3.23e-06	19.9676721	5.4473543	6.7389796	FOXP1	forkhead box P1
205112_at	0.001656	5.52e-05	-11.5963651	2.7240061	-6.734641	PLCE1	phospholipase C epsilon 1
219109_at	0.002754	1.36e-04	-9.7192728	1.7652117	-6.7315831	SPAG16	sperm associated antigen 16
225242_s_at	0.005541	4.40e-04	-7.6982438	0.4867075	-6.7217131	CCDC80	coiled-coil domain containing 80
228365_at	0.006074	5.09e-04	-7.4760062	0.3265664	-6.7189575	CPNE8	copine 8
204623_at	0.001121	2.71e-05	13.3095097	3.4554166	6.7122844	TFF3	trefoil factor 3
201012_at	0.000206	2.50e-07	-32.3849293	7.3110373	-6.7101363	ANXA1	annexin A1
219545_at	0.00045	3.83e-06	-19.3339917	5.3007574	-6.7054128	NDUFC2-KCTD14///KCTD14	NDUFC2-KCTD14 readthrough///potassium channel tetramerization domain containing 14
227614_at	0.005282	4.06e-04	-7.8260218	0.5768268	-6.7003747	HKDC1	hexokinase domain containing 1
201030_x_at	0.000152	1.02e-07	-38.3387996	7.7966566	-6.6990675	LDHB	lactate dehydrogenase B
214218_s_at	0.003295	1.84e-04	9.1670143	1.4446453	6.6860782	XIST	X inactive specific transcript (non-protein coding)
220565_at	0.003282	1.82e-04	-9.1779469	1.4511839	-6.6846767	CCR10	C-C motif chemokine receptor 10
235795_at	0.001384	4.07e-05	-12.301655	3.0397311	-6.6803814	PAX6	paired box 6
209644_x_at	0.000249	5.96e-07	-27.4877325	6.75506	-6.6742813	CDKN2A	cyclin dependent kinase inhibitor 2A
224461_s_at	0.002788	1.39e-04	9.6832226	1.7448749	6.662002	AIFM2	apoptosis inducing factor, mitochondria associated 2
231725_at	0.004422	3.06e-04	8.2809086	0.8866097	6.6451699	PCDHB2	protocadherin beta 2
238047_at	0.001144	2.85e-05	13.1735473	3.4016061	6.6382999	ARHGAP36	Rho GTPase activating protein 36
206595_at	0.009065	9.51e-04	-6.5761698	-0.3695622	-6.638011	CST6	cystatin E/M
212344_at	0.002189	9.19e-05	10.5019839	2.1878822	6.6342856	SULF1	sulfatase 1
217553_at	0.000148	9.09e-08	-39.1746373	7.8524204	-6.628187	STEAP1B	STEAP family member 1B
229116_at	0.003256	1.80e-04	-9.2040276	1.46675	-6.6264357	CNKSR2	connector enhancer of kinase suppressor of Ras 2
218717_s_at	0.000254	6.52e-07	-27.0237758	6.6926544	-6.6242996	P3H2	prolyl 3-hydroxylase 2
222719_s_at	0.000256	7.04e-07	-26.6350136	6.6388536	-6.6218435	PDGFC	platelet derived growth factor C
205579_at	0.00024	5.05e-07	-28.3598835	6.8673109	-6.617039	HRH1	histamine receptor H1
221081_s_at	0.000378	2.37e-06	21.1801284	5.7089134	6.6126395	DENND2D	DENN domain containing 2D
236175_at	0.004405	3.04e-04	-8.2914074	0.8935632	-6.6081758	TRIM55	tripartite motif containing 55
208965_s_at	0.002705	1.32e-04	-9.7882886	1.8039235	-6.601321	IFI16	interferon gamma inducible protein 16
226676_at	0.001417	4.23e-05	-12.210174	2.999992	-6.5998029	ZNF521	zinc finger protein 521
204466_s_at	0.000206	2.67e-07	-31.9904791	7.272342	-6.5985163	SNCA	synuclein alpha
206376_at	0.008153	8.07e-04	-6.802924	-0.1865196	-6.595849	SLC6A15	solute carrier family 6 member 15
220318_at	0.001127	2.78e-05	13.238106	3.4272413	6.5956342	EPN3	epsin 3
219983_at	0.000279	9.86e-07	-24.9967985	6.3959174	-6.5947234	HRASLS	HRAS like suppressor
209356_x_at	0.001955	7.53e-05	-10.9189826	2.3992513	-6.5938811	EFEMP2	EGF containing fibulin like extracellular matrix protein 2
207118_s_at	0.000554	6.54e-06	-17.4631071	4.8230439	-6.5749182	MMP23A///MMP23B	matrix metallopeptidase 23A (pseudogene)///matrix metallopeptidase 23B
230250_at	0.005424	4.24e-04	-7.7575913	0.5287387	-6.5634828	PTPRB	protein tyrosine phosphatase, receptor type B
226587_at	0.00517	3.93e-04	-7.8747151	0.6108026	-6.5628805	PWAR6	Prader Willi/Angelman region RNA 6
227747_at	0.000434	3.30e-06	19.8864448	5.4289587	6.559239	MPZL3	myelin protein zero like 3
226420_at	0.002518	1.16e-04	10.0318676	1.938264	6.5506261	MECOM	MDS1 and EVI1 complex locus
226638_at	0.000254	6.63e-07	-26.9397362	6.6811425	-6.5496742	ARHGAP23	Rho GTPase activating protein 23
200600_at	0.00134	3.84e-05	-12.4404211	3.0993474	-6.549253	MSN	moesin
201387_s_at	0.000438	3.45e-06	-19.7211871	5.3911782	-6.5425567	UCHL1	ubiquitin C-terminal hydrolase L1
219569_s_at	0.005334	4.12e-04	-7.802	0.5599916	-6.5342179	SLC35G2	solute carrier family 35 member G2
208025_s_at	0.000245	5.43e-07	-27.971537	6.8181232	-6.5131461	HMGA2	high mobility group AT-hook 2
238423_at	0.005618	4.50e-04	-7.6630718	0.4616536	-6.5111329	SYTL3	synaptotagmin like 3
1569110_x_at	0.000186	1.88e-07	34.149177	7.4731566	6.5052269	LOC728613	programmed cell death 6 pseudogene
228077_at	0.000783	1.32e-05	15.2763743	4.1641806	6.4676701	MRI1	methylthioribose-1-phosphate isomerase 1
230910_s_at	0.000257	7.39e-07	-26.394583	6.6048703	-6.4632958	LOC100288181	uncharacterized LOC100288181
243755_at	0.001367	3.98e-05	12.3523524	3.0616037	6.45665	PRLR	prolactin receptor
227892_at	0.003515	2.04e-04	-8.9774546	1.3299838	-6.4459825	PRKAA2	protein kinase AMP-activated catalytic subunit alpha 2
209758_s_at	0.000293	1.08e-06	-24.5717507	6.3282913	-6.4434932	MFAP5	microfibrillar associated protein 5
236302_at	0.000704	1.07e-05	15.9051672	4.3661776	6.4428848	PPM1E	protein phosphatase, Mg2+/Mn2+ dependent 1E
240419_at	0.000492	4.78e-06	-18.5368159	5.1058111	-6.4422551	SLC6A15	solute carrier family 6 member 15
202196_s_at	0.002931	1.51e-04	-9.5230361	1.6535341	-6.4330581	DKK3	dickkopf WNT signaling pathway inhibitor 3
201272_at	0.000245	5.29e-07	-28.1096103	6.8357552	-6.4330423	AKR1B1	aldo-keto reductase family 1 member B
206837_at	0.00037	2.15e-06	-21.5685989	5.7878233	-6.4296183	ALX1	ALX homeobox 1
204994_at	0.001074	2.51e-05	-13.5062539	3.5320967	-6.4292001	MX2	MX dynamin like GTPase 2
204952_at	0.002627	1.24e-04	9.9067085	1.8696757	6.4205829	LYPD3	LY6/PLAUR domain containing 3
202388_at	0.002158	8.90e-05	-10.5668748	2.2213776	-6.413524	RGS2	regulator of G-protein signaling 2
1554127_s_at	0.000306	1.30e-06	-23.7229902	6.1870928	-6.4090017	MSRB3	methionine sulfoxide reductase B3
206373_at	0.007331	6.80e-04	7.0468549	0.0045028	6.4084582	ZIC1	Zic family member 1
203779_s_at	0.000704	1.06e-05	15.9154794	4.369401	6.3996859	MPZL2	myelin protein zero like 2
220051_at	0.000722	1.14e-05	-15.7130552	4.3056087	-6.3974046	PRSS21	protease, serine 21
212414_s_at	0.000325	1.48e-06	-23.1547089	6.0877108	-6.3939433	GLYR1///SEPT6	glyoxylate reductase 1 homolog///septin 6
220214_at	0.000591	7.57e-06	-16.9821295	4.6882148	-6.3888446	ZNF215	zinc finger protein 215
231867_at	0.000446	3.68e-06	-19.4809644	5.3353977	-6.3847003	TENM2	teneurin transmembrane protein 2
228293_at	0.008142	8.05e-04	-6.807053	-0.1832361	-6.3844119	DEPDC7	DEP domain containing 7
231248_at	0.005118	3.88e-04	-7.8945341	0.624574	-6.3815484	CST6	cystatin E/M
203256_at	0.006883	6.16e-04	7.1906016	0.1143213	6.3813819	CDH3	cadherin 3
206172_at	0.000908	1.83e-05	-14.3530234	3.8468897	-6.3797563	IL13RA2	interleukin 13 receptor subunit alpha 2
207876_s_at	0.000142	5.50e-08	-43.0485276	8.0799409	-6.3778523	FLNC	filamin C
214913_at	0.006086	5.10e-04	-7.4717311	0.3234426	-6.3756032	ADAMTS3	ADAM metallopeptidase with thrombospondin type 1 motif 3
226677_at	0.001143	2.84e-05	-13.1831156	3.4054152	-6.3640273	ZNF521	zinc finger protein 521
204567_s_at	0.007497	7.03e-04	6.9976935	-0.0335175	6.3633327	ABCG1	ATP binding cassette subfamily G member 1
223524_s_at	0.001108	2.65e-05	-13.3582032	3.4745243	-6.3598245	TMEM108	transmembrane protein 108
235691_at	0.000378	2.38e-06	-21.1543748	5.7036013	-6.3592957	LOC729970	hCG2028352-like
210517_s_at	0.000227	3.87e-07	-29.8269052	7.0423129	-6.3524972	AKAP12	A-kinase anchoring protein 12
227769_at	0.000786	1.34e-05	15.2303105	4.14895	6.3519434	GPR27	G protein-coupled receptor 27
208161_s_at	0.000623	8.29e-06	16.6910246	4.6039918	6.3487404	ABCC3	ATP binding cassette subfamily C member 3
219432_at	0.000186	2.02e-07	-33.7020236	7.4336888	-6.3472366	EVC	EvC ciliary complex subunit 1
1564282_a_at	0.001801	6.45e-05	-11.2505262	2.5609725	-6.3466555	LINC00491	long intergenic non-protein coding RNA 491
225303_at	0.005308	4.09e-04	-7.8122315	0.5671681	-6.3411949	KIRREL	kin of IRRE like (Drosophila)
1556037_s_at	0.001259	3.50e-05	-12.6668504	3.1949442	-6.3391163	HHIP	hedgehog interacting protein
207928_s_at	0.008319	8.35e-04	6.7548798	-0.2248541	6.3375594	GLRA3	glycine receptor alpha 3
228359_at	0.000526	5.68e-06	-17.9372557	4.9509119	-6.3339807	UBASH3B	ubiquitin associated and SH3 domain containing B
203440_at	0.000297	1.15e-06	-24.2977671	6.2836273	-6.3327911	CDH2	cadherin 2
207996_s_at	0.002409	1.08e-04	10.172632	2.0143141	6.3324168	LDLRAD4	low density lipoprotein receptor class A domain containing 4
227486_at	0.000142	6.71e-08	-41.4775361	7.9933769	-6.32881	NT5E	5'-nucleotidase ecto
207430_s_at	0.001573	5.05e-05	11.8007081	2.8177344	6.3213318	MSMB	microseminoprotein beta
220205_at	0.009898	1.08e-03	6.3996625	-0.5158429	6.3139106	TPTE	transmembrane phosphatase with tensin homology
205476_at	0.000163	1.17e-07	-37.3843447	7.7296836	-6.3125457	CCL20	C-C motif chemokine ligand 20
219944_at	0.000903	1.81e-05	-14.3732736	3.8541286	-6.3036307	CLIP4	CAP-Gly domain containing linker protein family member 4
206082_at	0.001433	4.29e-05	-12.1758568	2.984994	-6.2873323	HCP5	HLA complex P5 (non-protein coding)
203184_at	0.003629	2.16e-04	-8.8737652	1.2662145	-6.2852479	FBN2	fibrillin 2
221958_s_at	0.000895	1.76e-05	-14.4514325	3.8819461	-6.2849139	WLS	wntless Wnt ligand secretion mediator
219014_at	0.000289	1.04e-06	-24.7462353	6.3562939	-6.281614	PLAC8	placenta specific 8
203408_s_at	0.000377	2.34e-06	-21.2203674	5.717193	-6.2712318	SATB1	SATB homeobox 1
229823_at	0.000152	1.03e-07	-38.293144	7.7935347	-6.2686416	RIMS2	regulating synaptic membrane exocytosis 2
244183_x_at	0.0028	1.40e-04	9.6713198	1.7381426	6.2658802	PCDHB3	protocadherin beta 3
209459_s_at	0.000227	4.43e-07	29.0691427	6.9539908	6.2605048	ABAT	4-aminobutyrate aminotransferase
205401_at	0.006997	6.33e-04	-7.149825	0.0833718	-6.2570236	AGPS	alkylglycerone phosphate synthase
244552_at	0.006676	5.86e-04	-7.2634325	0.1692059	-6.254966	ZNF788	zinc finger family member 788
212094_at	0.000186	2.08e-07	-33.5347486	7.4186494	-6.2528897	PEG10	paternally expressed 10
232164_s_at	0.000186	1.76e-07	34.5778748	7.5100171	6.2514861	EPPK1	epiplakin 1
218559_s_at	0.003373	1.90e-04	9.103513	1.4065071	6.2437653	MAFB	MAF bZIP transcription factor B
214321_at	0.00417	2.76e-04	-8.4559843	1.0014478	-6.2430523	NOV	nephroblastoma overexpressed
243618_s_at	0.004957	3.69e-04	-7.9778538	0.6821105	-6.2383615	ZNF827	zinc finger protein 827
226751_at	0.003444	1.98e-04	-9.031822	1.3631211	-6.2280839	CNRIP1	cannabinoid receptor interacting protein 1
215324_at	0.007525	7.08e-04	-6.9884724	-0.0406754	-6.2247496	SEMA3D	semaphorin 3D
227530_at	0.000294	1.09e-06	-24.523993	6.3205674	-6.2157832	AKAP12	A-kinase anchoring protein 12
213484_at	0.000279	9.85e-07	-24.9983036	6.3961533	-6.2155509	ADD2	adducin 2
228563_at	0.000842	1.56e-05	-14.7857831	3.9987982	-6.2149847	GJC1	gap junction protein gamma 1
223611_s_at	0.009794	1.07e-03	6.4218686	-0.4972523	6.214243	LNX1	ligand of numb-protein X 1
226322_at	0.009379	1.00e-03	6.5050675	-0.4280809	6.2119443	TMTC1	transmembrane and tetratricopeptide repeat containing 1
201150_s_at	0.000454	3.94e-06	19.2330416	5.276735	6.2109069	TIMP3	TIMP metallopeptidase inhibitor 3
208378_x_at	0.00045	3.84e-06	-19.3235923	5.2982914	-6.2092335	FGF5	fibroblast growth factor 5
228058_at	0.002397	1.07e-04	10.1947053	2.0261364	6.207551	ZG16B	zymogen granule protein 16B
202238_s_at	0.000822	1.50e-05	-14.9053381	4.0397549	-6.2035354	LOC101928916///NNMT	uncharacterized LOC101928916///nicotinamide N-methyltransferase
225033_at	0.000869	1.67e-05	14.6031421	3.9353943	6.2001153	ST3GAL1	ST3 beta-galactoside alpha-2,3-sialyltransferase 1
213429_at	0.000668	9.26e-06	-16.3433498	4.5007051	-6.1912674	BICC1	BicC family RNA binding protein 1
202760_s_at	0.000206	2.67e-07	-31.9799817	7.2712993	-6.1865897	PALM2-AKAP2///AKAP2	PALM2-AKAP2 readthrough///A-kinase anchoring protein 2
243863_at	0.004586	3.26e-04	-8.1787788	0.8185161	-6.1822107	ZCWPW2	zinc finger CW-type and PWWP domain containing 2
224729_s_at	0.006349	5.44e-04	7.373954	0.2515416	6.1792004	ATPAF1	ATP synthase mitochondrial F1 complex assembly factor 1
204268_at	0.000334	1.60e-06	-22.7979685	6.0232312	-6.1669004	S100A2	S100 calcium binding protein A2
203407_at	0.007055	6.42e-04	7.1297704	0.0680918	6.1588253	PPL	periplakin
239148_at	0.006314	5.39e-04	7.3878014	0.2617776	6.150517	MARVELD3	MARVEL domain containing 3
204885_s_at	0.000245	5.41e-07	-27.9987952	6.8216168	-6.1501778	MSLN	mesothelin
210085_s_at	0.002635	1.25e-04	9.8895323	1.8601908	6.1467281	ANXA9	annexin A9
232306_at	0.004448	3.09e-04	8.2625297	0.8744166	6.1453507	CDH26	cadherin 26
228067_at	0.003443	1.97e-04	9.0361943	1.3657772	6.1350525	KIAA1211L	KIAA1211 like
231930_at	0.000454	3.96e-06	-19.2129159	5.2719233	-6.1348751	LOC643923///ELMOD1	uncharacterized LOC643923///ELMO domain containing 1
225524_at	0.001187	3.13e-05	-12.9409705	3.3079656	-6.1327402	ANTXR2	anthrax toxin receptor 2
202422_s_at	0.000532	5.79e-06	-17.8701472	4.933109	-6.1286784	ACSL4	acyl-CoA synthetase long-chain family member 4
210869_s_at	0.002378	1.06e-04	-10.2200654	2.039685	-6.1262801	MIR6756///MCAM	microRNA 6756///melanoma cell adhesion molecule
220136_s_at	0.000227	3.47e-07	-30.4390278	7.1106018	-6.1202065	CRYBA2	crystallin beta A2
203954_x_at	0.005946	4.94e-04	7.5206438	0.3590847	6.1184025	CLDN3	claudin 3
220488_s_at	0.000186	1.71e-07	34.7959251	7.5284079	6.1054427	BCAS3	BCAS3, microtubule associated cell migration factor
209627_s_at	0.000479	4.57e-06	-18.6951653	5.1455089	-6.1050708	OSBPL3	oxysterol binding protein like 3
209487_at	0.000434	3.35e-06	19.8335698	5.4169226	6.1034451	RBPMS	RNA binding protein with multiple splicing
1560562_a_at	0.000588	7.48e-06	-17.0217387	4.6995195	-6.1029165	ZNF677	zinc finger protein 677
210347_s_at	0.001265	3.53e-05	-12.6447596	3.1857079	-6.1006613	BCL11A	B-cell CLL/lymphoma 11A
218966_at	0.000541	6.18e-06	17.6518245	4.874523	6.0990955	MYO5C	myosin VC
236359_at	0.0014	4.15e-05	-12.2538506	3.0190088	-6.0903435	SCN4B	sodium voltage-gated channel beta subunit 4
1552422_at	0.002339	1.02e-04	-10.2831802	2.0732464	-6.0808566	C10orf25	chromosome 10 open reading frame 25
40560_at	0.005304	4.08e-04	7.8167954	0.5703665	6.0762587	TBX2	T-box 2
1557644_at	0.006758	6.00e-04	7.2284041	0.1428716	6.0754224	RUNDC3A-AS1	RUNDC3A antisense RNA 1
202628_s_at	0.002978	1.55e-04	-9.4782973	1.6277351	-6.0728954	SERPINE1	serpin family E member 1
206825_at	0.000211	2.86e-07	-31.5735756	7.230406	-6.0706536	OXTR	oxytocin receptor
205862_at	0.000148	8.35e-08	39.8033292	7.8926862	6.064777	GREB1	growth regulation by estrogen in breast cancer 1
226743_at	0.000226	3.22e-07	-30.8628434	7.156356	-6.0620203	SLFN11	schlafen family member 11
222833_at	0.009483	1.02e-03	6.4826955	-0.4466066	6.0604794	LPCAT2	lysophosphatidylcholine acyltransferase 2
202986_at	0.000228	4.63e-07	28.826281	6.9247586	6.057418	ARNT2	aryl hydrocarbon receptor nuclear translocator 2
203434_s_at	0.000227	4.03e-07	-29.5899189	7.0151509	-6.0551812	MME	membrane metallo-endopeptidase
232275_s_at	0.00045	3.83e-06	19.3325308	5.3004111	6.0545687	HS6ST3	heparan sulfate 6-O-sulfotransferase 3
1555471_a_at	0.003437	1.97e-04	-9.0401653	1.3681884	-6.0452335	FMN2	formin 2
237058_x_at	0.008383	8.46e-04	-6.7373051	-0.2389365	-6.0448941	SLC6A13	solute carrier family 6 member 13
215695_s_at	0.000422	2.95e-06	20.3164266	5.5250565	6.0438613	GYG2	glycogenin 2
214880_x_at	0.000722	1.13e-05	-15.725148	4.3094505	-6.0422028	CALD1	caldesmon 1
227764_at	0.000186	1.62e-07	35.1245868	7.5556831	6.0398756	LYPD6	LY6/PLAUR domain containing 6
236117_at	0.001367	3.99e-05	12.349708	3.0604654	6.0381264	ZNF597	zinc finger protein 597
220192_x_at	0.000359	1.94e-06	21.9925293	5.8713959	6.0277742	SPDEF	SAM pointed domain containing ETS transcription factor
227753_at	0.000527	5.69e-06	-17.9298076	4.9489407	-6.0259414	TMEM139	transmembrane protein 139
222108_at	0.00026	7.86e-07	26.086708	6.5605407	6.0211101	AMIGO2	adhesion molecule with Ig like domain 2
1553179_at	0.001817	6.56e-05	11.2158512	2.544312	6.0188963	ADAMTS19	ADAM metallopeptidase with thrombospondin type 1 motif 19
211657_at	0.000391	2.57e-06	20.8453938	5.6390674	6.0178157	CEACAM6	carcinoembryonic antigen related cell adhesion molecule 6
215446_s_at	0.004259	2.87e-04	-8.3876702	0.956919	-5.9995357	LOX	lysyl oxidase
213745_at	0.00339	1.92e-04	9.086186	1.3960532	5.9893029	ATRNL1	attractin like 1
205349_at	0.007635	7.24e-04	-6.9567483	-0.0653659	-5.9871691	GNA15	G protein subunit alpha 15
212143_s_at	0.003181	1.73e-04	-9.2711959	1.5066305	-5.9791252	IGFBP3	insulin like growth factor binding protein 3
203908_at	0.001831	6.65e-05	-11.1848138	2.5293498	-5.9789894	SLC4A4	solute carrier family 4 member 4
231618_s_at	0.002593	1.21e-04	-9.9491009	1.8930105	-5.969931	SUN3	Sad1 and UNC84 domain containing 3
214453_s_at	0.000432	3.22e-06	-19.9852447	5.451319	-5.9655168	IFI44	interferon induced protein 44
231067_s_at	0.001415	4.22e-05	-12.2167772	3.0028722	-5.9646111	AKAP12	A-kinase anchoring protein 12
205709_s_at	0.0045	3.16e-04	8.2272924	0.8509646	5.9570759	CDS1	CDP-diacylglycerol synthase 1
211340_s_at	0.00026	8.02e-07	-25.9871164	6.5460018	-5.9563766	MIR6756///MCAM	microRNA 6756///melanoma cell adhesion molecule
1558308_at	0.000306	1.28e-06	-23.8035222	6.2008549	-5.9515606	LINC00942	long intergenic non-protein coding RNA 942
203029_s_at	0.001609	5.26e-05	-11.704847	2.7740002	-5.9442561	PTPRN2	protein tyrosine phosphatase, receptor type N2
204820_s_at	0.000543	6.23e-06	-17.6265572	4.8676759	-5.9370087	BTN3A2///BTN3A3	butyrophilin subfamily 3 member A2///butyrophilin subfamily 3 member A3
204773_at	0.000522	5.45e-06	-18.0822318	4.9890472	-5.9248817	IL11RA	interleukin 11 receptor subunit alpha
1562484_at	0.000297	1.14e-06	-24.3383236	6.2902928	-5.9242031	MEIOC	meiosis specific with coiled-coil domain
209763_at	0.000293	1.08e-06	-24.5556747	6.3256942	-5.9239828	CHRDL1	chordin like 1
205964_at	0.002301	9.96e-05	-10.3372185	2.101804	-5.9219126	ZNF426	zinc finger protein 426
201058_s_at	0.00099	2.12e-05	-13.9502471	3.700154	-5.9205401	MYL9	myosin light chain 9
204420_at	0.00044	3.55e-06	-19.6178668	5.3673131	-5.9185853	FOSL1	FOS like 1, AP-1 transcription factor subunit
208460_at	0.000529	5.75e-06	-17.8982893	4.9405863	-5.9106263	GJC1	gap junction protein gamma 1
212607_at	0.00026	8.10e-07	-25.9386086	6.5388847	-5.9085787	AKT3	AKT serine/threonine kinase 3
221029_s_at	0.005013	3.76e-04	-7.9464045	0.660461	-5.9043794	WNT5B	Wnt family member 5B
243711_at	0.001163	3.01e-05	-13.0379817	3.3472717	-5.9028152	DDAH1	dimethylarginine dimethylaminohydrolase 1
224646_x_at	0.000374	2.24e-06	21.405919	5.7550541	5.8908845	MIR675///H19	microRNA 675///H19, imprinted maternally expressed transcript (non-protein coding)
1556300_s_at	0.002147	8.84e-05	-10.5828179	2.2295725	-5.8903402	SIM1	single-minded family bHLH transcription factor 1
235121_at	0.000337	1.64e-06	-22.7087812	6.006851	-5.8836466	ZNF542P	zinc finger protein 542, pseudogene
204542_at	0.000268	8.72e-07	25.5813678	6.4857388	5.8822872	ST6GALNAC2	ST6 N-acetylgalactosaminide alpha-2,6-sialyltransferase 2
213160_at	0.000599	7.77e-06	-16.9006072	4.6648319	-5.8760136	DOCK2	dedicator of cytokinesis 2
210875_s_at	0.007469	6.99e-04	-7.0057119	-0.0273	-5.8759938	ZEB1	zinc finger E-box binding homeobox 1
226834_at	0.000148	9.46e-08	-38.8799844	7.8330592	-5.8699175	CLMP	CXADR like membrane protein
228977_at	0.000279	9.85e-07	24.999594	6.3963556	5.8681209	LOC729680	uncharacterized LOC729680
225996_at	0.002966	1.54e-04	9.4944041	1.6370379	5.8537287	LONRF2	LON peptidase N-terminal domain and ring finger 2
239218_at	0.004981	3.72e-04	-7.9653431	0.673508	-5.8532507	PDE1C	phosphodiesterase 1C
227061_at	0.000722	1.14e-05	-15.719846	4.3077666	-5.8481513	LINC01279	long intergenic non-protein coding RNA 1279
216064_s_at	0.0041	2.67e-04	8.5067834	1.0343299	5.8477932	AGA	aspartylglucosaminidase
202746_at	0.000354	1.84e-06	-22.2173309	5.9146712	-5.8431166	ITM2A	integral membrane protein 2A
91826_at	0.000534	5.86e-06	17.8300494	4.9224258	5.8398244	EPS8L1	EPS8 like 1
212488_at	0.003651	2.19e-04	8.8494949	1.2511791	5.8391013	COL5A1	collagen type V alpha 1 chain
229331_at	0.001577	5.08e-05	11.7871701	2.8115831	5.8383292	SPATA18	spermatogenesis associated 18
213417_at	0.000249	5.93e-07	27.514448	6.7585952	5.8355151	TBX2	T-box 2
213524_s_at	0.000902	1.80e-05	-14.3930976	3.8612024	-5.8349085	G0S2	G0/G1 switch 2
208747_s_at	0.002881	1.47e-04	-9.5804997	1.6864853	-5.8344531	C1S	complement component 1, s subcomponent
228152_s_at	0.002027	7.97e-05	-10.7971213	2.3384207	-5.8306123	DDX60L	DEAD-box helicase 60-like
202889_x_at	0.002388	1.06e-04	10.2072516	2.0328438	5.8281206	MAP7	microtubule associated protein 7
202747_s_at	0.000709	1.08e-05	-15.8588901	4.3516776	-5.8244511	ITM2A	integral membrane protein 2A
209031_at	0.002366	1.04e-04	10.24485	2.052891	5.8197809	CADM1	cell adhesion molecule 1
205326_at	0.004439	3.08e-04	8.2704495	0.8796741	5.8157005	RAMP3	receptor (G protein-coupled) activity modifying protein 3
214827_at	0.003086	1.65e-04	9.3648884	1.5617629	5.7963479	PARD6B	par-6 family cell polarity regulator beta
219885_at	0.007278	6.72e-04	-7.0632505	0.0171299	-5.7927462	SLFN12	schlafen family member 12
242064_at	0.000464	4.10e-06	19.0814126	5.2402975	5.789793	SDK2	sidekick cell adhesion molecule 2
219550_at	0.000786	1.34e-05	-15.2311935	4.1492425	-5.7882077	ROBO3	roundabout guidance receptor 3
227688_at	0.005259	4.03e-04	-7.8374399	0.5848118	-5.7869192	LRCH2	leucine rich repeats and calponin homology domain containing 2
207886_s_at	0.000833	1.53e-05	14.8403973	4.0175609	5.7852306	CALCR	calcitonin receptor
203695_s_at	0.00306	1.63e-04	-9.3889395	1.5758232	-5.7838937	DFNA5	DFNA5, deafness associated tumor suppressor
207397_s_at	0.007042	6.40e-04	-7.1349475	0.07204	-5.7813654	HOXD13	homeobox D13
229313_at	0.000478	4.50e-06	-18.7465171	5.1582769	-5.7811319	ANO5	anoctamin 5
225782_at	0.000314	1.37e-06	-23.4992593	6.1484449	-5.7789575	MSRB3	methionine sulfoxide reductase B3
212909_at	0.000579	7.22e-06	17.1363925	4.7320362	5.7785353	LYPD1	LY6/PLAUR domain containing 1
205350_at	0.004804	3.52e-04	8.0527501	0.7333403	5.7769492	CRABP1	cellular retinoic acid binding protein 1
218656_s_at	0.001575	5.06e-05	-11.7964034	2.8157794	-5.7692538	LHFP	lipoma HMGIC fusion partner
204471_at	0.001543	4.88e-05	-11.878286	2.8528268	-5.7632589	GAP43	growth associated protein 43
207678_s_at	0.000497	4.92e-06	-18.4309071	5.078982	-5.7605479	SOX30	SRY-box 30
236562_at	0.000683	9.82e-06	-16.1599688	4.4450073	-5.7601218	ZNF439	zinc finger protein 439
203638_s_at	0.000869	1.67e-05	14.598119	3.9336361	5.7590074	FGFR2	fibroblast growth factor receptor 2
206093_x_at	0.000148	8.92e-08	-39.3087693	7.8611293	-5.755159	TNXB///TNXA	tenascin XB///tenascin XA (pseudogene)
220818_s_at	0.000452	3.86e-06	-19.3069917	5.2943508	-5.7543049	TRPC4	transient receptor potential cation channel subfamily C member 4
1554726_at	0.001125	2.74e-05	-13.2792181	3.4434865	-5.7511368	ZNF655	zinc finger protein 655
58916_at	0.00026	7.65e-07	-26.2202167	6.5798775	-5.7482968	NDUFC2-KCTD14///KCTD14	NDUFC2-KCTD14 readthrough///potassium channel tetramerization domain containing 14
1569322_at	0.004088	2.66e-04	-8.5144673	1.0392868	-5.746587	LINC00857	long intergenic non-protein coding RNA 857
214390_s_at	0.000289	1.04e-06	-24.7361047	6.3546773	-5.7462479	BCAT1	branched chain amino acid transaminase 1
219368_at	0.005946	4.94e-04	7.5203239	0.3588523	5.7431971	NAP1L2	nucleosome assembly protein 1 like 2
204333_s_at	0.003152	1.71e-04	9.2986052	1.5228187	5.740754	AGA	aspartylglucosaminidase
224838_at	0.000429	3.18e-06	20.0310051	5.4616184	5.7399538	FOXP1	forkhead box P1
1555935_s_at	0.001058	2.45e-05	13.5697854	3.5565632	5.7385488	HUNK	hormonally up-regulated Neu-associated kinase
214639_s_at	0.005911	4.89e-04	-7.5366677	0.3707144	-5.7306547	HOXA1	homeobox A1
1560431_at	0.002781	1.38e-04	-9.6934855	1.7506726	-5.72957	PGM5P2	phosphoglucomutase 5 pseudogene 2
229095_s_at	0.000297	1.13e-06	-24.3570871	6.2933702	-5.7195176	LOC100507334///LOC100288570///LIMS3-LOC440895///LOC440895	two pore channel 3 pseudogene///glycosylphosphatidylinositol anchor attachment protein 1 homolog (yeast) pseudogene///LIMS3-LOC440895 readthrough///two pore channel 3 pseudogene
229011_at	0.005471	4.31e-04	-7.7297726	0.5090748	-5.7159677	EMP1	epithelial membrane protein 1
226425_at	0.008884	9.20e-04	-6.6205891	-0.3332793	-5.7158706	CLIP4	CAP-Gly domain containing linker protein family member 4
214930_at	0.002944	1.52e-04	-9.5109676	1.6465872	-5.709993	SLITRK5	SLIT and NTRK like family member 5
238702_at	0.003796	2.34e-04	8.7350715	1.1797287	5.7058641	SPTSSB	serine palmitoyltransferase small subunit B
206114_at	0.000948	1.98e-05	14.1306493	3.7665319	5.703635	EPHA4	EPH receptor A4
205715_at	0.000206	2.61e-07	-32.1280794	7.2859474	-5.7033518	BST1	bone marrow stromal cell antigen 1
203571_s_at	0.000227	3.67e-07	30.1172047	7.0750303	5.6978908	ADIRF	adipogenesis regulatory factor
1558216_at	0.000337	1.64e-06	-22.6924508	6.0038403	-5.6886122	AFAP1-AS1	AFAP1 antisense RNA 1
224989_at	0.000227	3.53e-07	30.3420166	7.0999553	5.6830996	SMIM14	small integral membrane protein 14
218677_at	0.000722	1.12e-05	15.7522285	4.3180396	5.6776993	S100A14	S100 calcium binding protein A14
220979_s_at	0.003369	1.90e-04	-9.1061038	1.4080684	-5.6763785	ST6GALNAC5	ST6 N-acetylgalactosaminide alpha-2,6-sialyltransferase 5
210510_s_at	0.000579	7.21e-06	17.1407215	4.733258	5.6754643	NRP1	neuropilin 1
1553494_at	0.006456	5.58e-04	7.3373363	0.2243883	5.6736792	TDH	L-threonine dehydrogenase (pseudogene)
206346_at	0.001179	3.09e-05	12.9725563	3.3208025	5.6716858	PRLR	prolactin receptor
228950_s_at	0.000275	9.45e-07	-25.1984937	6.4273179	-5.6660398	WLS	wntless Wnt ligand secretion mediator
227727_at	0.002544	1.18e-04	-10.0011006	1.9214887	-5.6638239	MRGPRF	MAS related GPR family member F
205153_s_at	0.000524	5.61e-06	-17.982998	4.9629919	-5.6602478	CD40	CD40 molecule
41577_at	0.000858	1.62e-05	-14.6912469	3.9661071	-5.6556961	PPP1R16B	protein phosphatase 1 regulatory subunit 16B
202270_at	0.00275	1.36e-04	-9.7243467	1.7680676	-5.6435663	GBP1	guanylate binding protein 1
227763_at	0.002278	9.81e-05	10.3677347	2.1178592	5.640889	LYPD6	LY6/PLAUR domain containing 6
231270_at	0.003446	1.98e-04	-9.0296441	1.3617976	-5.635661	LOC100507258///CA13	uncharacterized LOC100507258///carbonic anhydrase 13
227629_at	0.005458	4.28e-04	7.7422576	0.5179082	5.6345829	PRLR	prolactin receptor
219498_s_at	0.00186	6.83e-05	-11.1285381	2.5021008	-5.632271	BCL11A	B-cell CLL/lymphoma 11A
205751_at	0.007845	7.54e-04	-6.8983201	-0.111103	-5.6293426	SH3GL2	SH3 domain containing GRB2 like 2, endophilin A1
235921_at	0.000365	2.08e-06	-21.7112425	5.8162348	-5.6259961	LOC102723721	uncharacterized LOC102723721
240259_at	0.001786	6.36e-05	-11.282375	2.5762238	-5.6224937	LOC100506718///FLRT2	uncharacterized LOC100506718///fibronectin leucine rich transmembrane protein 2
203961_at	0.001455	4.45e-05	12.0906432	2.9475361	5.6173521	NEBL	nebulette
213817_at	0.002728	1.34e-04	-9.7545239	1.7850208	-5.6148934	IRAK3	interleukin 1 receptor associated kinase 3
218792_s_at	0.000256	7.07e-07	26.614335	6.6359523	5.6142735	BSPRY	B-box and SPRY domain containing
209292_at	0.004777	3.48e-04	8.0695914	0.7447968	5.6030968	ID4	inhibitor of DNA binding 4, HLH protein
214995_s_at	0.001767	6.17e-05	-11.3477181	2.6073619	-5.6016059	APOBEC3F///APOBEC3G	apolipoprotein B mRNA editing enzyme catalytic subunit 3F///apolipoprotein B mRNA editing enzyme catalytic subunit 3G
211776_s_at	0.000274	9.12e-07	-25.36528	6.4529559	-5.5997071	EPB41L3	erythrocyte membrane protein band 4.1 like 3
205824_at	0.002723	1.34e-04	-9.7588916	1.7874699	-5.5848778	HSPB2	heat shock protein family B (small) member 2
1569878_at	0.005541	4.40e-04	-7.6984816	0.4868765	-5.5819525	CCNYL2	cyclin Y-like 2 (pseudogene)
232263_at	0.003538	2.06e-04	-8.9570502	1.3174943	-5.5796043	SLC6A15	solute carrier family 6 member 15
235205_at	0.000268	8.63e-07	-25.6305105	6.4931268	-5.5758445	OXR1	oxidation resistance 1
227692_at	0.000257	7.38e-07	-26.3984991	6.6054282	-5.5752218	GNAI1	G protein subunit alpha i1
228082_at	0.00822	8.20e-04	-6.7810752	-0.2039233	-5.5750027	CLMP	CXADR like membrane protein
201426_s_at	0.000163	1.15e-07	-37.4689209	7.7357659	-5.5744104	VIM	vimentin
211343_s_at	0.002508	1.15e-04	-10.0485955	1.9473614	-5.5736257	COL13A1	collagen type XIII alpha 1 chain
210764_s_at	0.000186	1.91e-07	-34.0776427	7.4669136	-5.5700647	CYR61	cysteine rich angiogenic inducer 61
232914_s_at	0.000742	1.20e-05	15.5605671	4.2568223	5.5673047	SYTL2	synaptotagmin like 2
232067_at	0.000978	2.08e-05	13.9928902	3.7159417	5.5671138	FAXC	failed axon connections homolog
205280_at	0.004657	3.34e-04	-8.1391714	0.7918854	-5.5623231	GLRB	glycine receptor beta
227623_at	0.000883	1.73e-05	-14.5092243	3.9023912	-5.558353	CACNA2D1	calcium voltage-gated channel auxiliary subunit alpha2delta 1
203424_s_at	0.001914	7.17e-05	11.0213411	2.449763	5.5477715	IGFBP5	insulin like growth factor binding protein 5
210038_at	0.004585	3.25e-04	-8.180848	0.8199039	-5.542013	PRKCQ	protein kinase C theta
211712_s_at	0.002342	1.03e-04	10.2779549	2.0704764	5.5382389	ANXA9	annexin A9
206557_at	0.005469	4.31e-04	-7.7323268	0.510883	-5.5345914	ZNF702P	zinc finger protein 702, pseudogene
223625_at	0.000933	1.91e-05	-14.2298557	3.8025787	-5.533402	FAM126A	family with sequence similarity 126 member A
1558189_a_at	0.003826	2.40e-04	8.6917293	1.152418	5.5314205	LOC284570///GPR37L1	uncharacterized LOC284570///G protein-coupled receptor 37 like 1
219949_at	0.000732	1.17e-05	-15.6264372	4.2779744	-5.5313609	LRRC2	leucine rich repeat containing 2
1560425_s_at	0.000812	1.47e-05	-14.9649086	4.0600031	-5.527478	PTPRD-AS1	PTPRD antisense RNA 1
228346_at	0.001074	2.51e-05	-13.505397	3.5317658	-5.5274487	ZNF844	zinc finger protein 844
213765_at	0.003907	2.50e-04	-8.6247595	1.1099497	-5.5267846	MFAP5	microfibrillar associated protein 5
207650_x_at	0.0018	6.45e-05	-11.2529977	2.5621577	-5.5215004	PTGER1	prostaglandin E receptor 1
206190_at	0.001003	2.18e-05	-13.8704305	3.6704399	-5.5094943	GPR17	G protein-coupled receptor 17
1552721_a_at	0.002824	1.42e-04	-9.6464442	1.7240447	-5.5059075	FGF1	fibroblast growth factor 1
236085_at	0.000476	4.48e-06	-18.7691086	5.1638778	-5.5051069	CAPSL	calcyphosine like
204798_at	0.00036	2.00e-06	21.8752063	5.8485267	5.5007234	MYB	MYB proto-oncogene, transcription factor
219388_at	0.000387	2.52e-06	20.9264916	5.6561499	5.4997176	GRHL2	grainyhead like transcription factor 2
237472_at	0.000366	2.09e-06	-21.6863689	5.811302	-5.4982432	SOX1	SRY-box 1
242162_at	0.004672	3.35e-04	-8.1305264	0.7860561	-5.4978957	DAW1	dynein assembly factor with WD repeats 1
235049_at	0.000786	1.35e-05	15.206069	4.1409104	5.4968877	ADCY1	adenylate cyclase 1
216493_s_at	0.000492	4.83e-06	-18.5000508	5.096523	-5.4911806	IGF2BP3	insulin like growth factor 2 mRNA binding protein 3
230788_at	0.003823	2.39e-04	-8.6984332	1.1566512	-5.4898129	GCNT2	glucosaminyl (N-acetyl) transferase 2, I-branching enzyme (I blood group)
201667_at	0.000216	2.96e-07	-31.366403	7.2091594	-5.4836893	GJA1	gap junction protein alpha 1
206219_s_at	0.005746	4.66e-04	-7.6109872	0.4243534	-5.4825344	VAV1	vav guanine nucleotide exchange factor 1
205627_at	0.001578	5.08e-05	-11.7836631	2.8099882	-5.4815935	CDA	cytidine deaminase
203535_at	0.000738	1.18e-05	15.5960335	4.268226	5.479895	S100A9	S100 calcium binding protein A9
219778_at	0.003453	1.99e-04	-9.0223517	1.3573635	-5.4718077	ZFPM2	zinc finger protein, FOG family member 2
201279_s_at	0.000536	6.04e-06	-17.7270108	4.8948152	-5.4698215	LOC101926921///DAB2	uncharacterized LOC101926921///DAB2, clathrin adaptor protein
214348_at	0.000898	1.78e-05	-14.4206877	3.8710268	-5.4672207	TACR2	tachykinin receptor 2
1553973_a_at	0.003901	2.49e-04	-8.6323982	1.1148103	-5.4643073	SPINK6	serine peptidase inhibitor, Kazal type 6
228038_at	0.000245	5.67e-07	27.7474246	6.7891608	5.4580057	SOX2	SRY-box 2
203875_at	0.001974	7.64e-05	-10.8883522	2.3840328	-5.4543172	SMARCA1	SWI/SNF related, matrix associated, actin dependent regulator of chromatin, subfamily a, member 1
232881_at	0.00036	1.99e-06	21.8860933	5.8506572	5.4480689	GNAS-AS1	GNAS antisense RNA 1
1555793_a_at	0.002671	1.29e-04	-9.827701	1.8259007	-5.4458286	ZFP82	ZFP82 zinc finger protein
203828_s_at	0.000869	1.68e-05	-14.5921007	3.9315285	-5.4452754	IL32	interleukin 32
210550_s_at	0.000373	2.21e-06	-21.4650486	5.7670104	-5.4401909	RASGRF1	Ras protein specific guanine nucleotide releasing factor 1
217979_at	0.000227	3.95e-07	29.7118778	7.0291806	5.4357983	TSPAN13	tetraspanin 13
201289_at	0.000186	1.70e-07	-34.8300384	7.5312637	-5.4336626	CYR61	cysteine rich angiogenic inducer 61
227377_at	0.000245	5.52e-07	-27.8932564	6.8080554	-5.4334844	IGF2BP1	insulin like growth factor 2 mRNA binding protein 1
213451_x_at	0.000354	1.82e-06	-22.2532898	5.9215279	-5.4314271	TNXB///TNXA	tenascin XB///tenascin XA (pseudogene)
231963_at	0.000716	1.10e-05	-15.8155447	4.3380444	-5.4272385	ANKRD33B	ankyrin repeat domain 33B
218711_s_at	0.004946	3.67e-04	-7.9836691	0.6861047	-5.423812	SDPR	serum deprivation response
1562527_at	0.006312	5.39e-04	-7.3885976	0.2623656	-5.4067206	LOC441666	zinc finger protein 91 pseudogene
223800_s_at	0.000471	4.33e-06	-18.8876151	5.1930957	-5.4046916	LIMS4///LIMS3	LIM zinc finger domain containing 4///LIM zinc finger domain containing 3
204953_at	0.000543	6.23e-06	-17.6235606	4.8668629	-5.4043374	SNAP91	synaptosome associated protein 91
232235_at	0.000614	8.10e-06	-16.7639044	4.6252677	-5.3983498	DSEL	dermatan sulfate epimerase-like
237719_x_at	0.001156	2.95e-05	-13.0855053	3.3663972	-5.3971867	RGS7BP	regulator of G-protein signaling 7 binding protein
210340_s_at	0.003902	2.49e-04	-8.6307589	1.1137676	-5.3967218	CSF2RA	colony stimulating factor 2 receptor alpha subunit
210652_s_at	0.001781	6.25e-05	11.319835	2.5940997	5.3960044	TTC39A	tetratricopeptide repeat domain 39A
1555724_s_at	0.002907	1.49e-04	-9.5479927	1.6678704	-5.3958216	TAGLN	transgelin
229842_at	0.000331	1.55e-06	22.944297	6.0498794	5.3957556	ELF3	E74 like ETS transcription factor 3
230542_at	0.002208	9.35e-05	10.4658967	2.1691562	5.3861309	ZNF597	zinc finger protein 597
218915_at	0.005937	4.93e-04	7.52457	0.3619363	5.3822886	NF2	neurofibromin 2
234303_s_at	0.001061	2.47e-05	-13.5493414	3.5487056	-5.3816389	GPR85	G protein-coupled receptor 85
226909_at	0.004227	2.82e-04	-8.4177401	0.9765632	-5.3802239	ZNF518B	zinc finger protein 518B
229715_at	0.003823	2.40e-04	-8.6938382	1.15375	-5.3746413	NCR3LG1	natural killer cell cytotoxicity receptor 3 ligand 1
232721_at	0.005561	4.43e-04	-7.6875539	0.4791042	-5.3733395	TRIM55	tripartite motif containing 55
205559_s_at	0.000426	3.03e-06	-20.2129363	5.5022134	-5.3707079	PCSK5	proprotein convertase subtilisin/kexin type 5
241312_at	0.00122	3.31e-05	-12.8003241	3.250341	-5.3699127	LINC00911	long intergenic non-protein coding RNA 911
203441_s_at	0.00036	2.00e-06	-21.8631579	5.8461671	-5.366413	CDH2	cadherin 2
204198_s_at	0.00059	7.53e-06	-17.001673	4.6937972	-5.365183	RUNX3	runt related transcription factor 3
215471_s_at	0.004523	3.19e-04	8.2121266	0.8408409	5.3647057	MAP7	microtubule associated protein 7
227952_at	0.001028	2.30e-05	13.7284136	3.6170356	5.3511949	ZNF595	zinc finger protein 595
223216_x_at	0.000924	1.88e-05	14.277475	3.8197681	5.3475916	FBXO16///ZNF395	F-box protein 16///zinc finger protein 395
201280_s_at	0.00781	7.49e-04	-6.9081531	-0.1033818	-5.3405579	LOC101926921///DAB2	uncharacterized LOC101926921///DAB2, clathrin adaptor protein
210310_s_at	0.004372	2.99e-04	-8.3170552	0.9105136	-5.3400953	FGF5	fibroblast growth factor 5
229352_at	0.001696	5.78e-05	11.4942605	2.676457	5.3356178	SPESP1	sperm equatorial segment protein 1
220381_at	0.000569	6.87e-06	-17.2978752	4.7773203	-5.3352495	ARHGAP28	Rho GTPase activating protein 28
211024_s_at	0.000726	1.15e-05	-15.6903687	4.2983906	-5.333963	NKX2-1	NK2 homeobox 1
228144_at	0.000306	1.25e-06	-23.8953731	6.2164561	-5.3317476	ZNF300	zinc finger protein 300
212774_at	0.000192	2.18e-07	-33.2330295	7.3911353	-5.3295468	ZBTB18	zinc finger and BTB domain containing 18
205186_at	0.000356	1.87e-06	-22.1439373	5.9006206	-5.3243942	DNALI1	dynein axonemal light intermediate chain 1
202826_at	0.00044	3.56e-06	19.6029915	5.3638616	5.3237817	SPINT1	serine peptidase inhibitor, Kunitz type 1
206876_at	0.002313	1.01e-04	-10.3183131	2.0918316	-5.3145432	SIM1	single-minded family bHLH transcription factor 1
235936_at	0.001091	2.58e-05	-13.4356634	3.504744	-5.3062485	MIR9-3HG	MIR9-3 host gene
213415_at	0.002028	7.98e-05	-10.7944966	2.3371021	-5.3038838	CLIC2	chloride intracellular channel 2
219894_at	0.00057	6.94e-06	-17.2679298	4.7689678	-5.3033424	MAGEL2	MAGE family member L2
202269_x_at	0.002647	1.26e-04	-9.8790022	1.8543673	-5.3025623	GBP1	guanylate binding protein 1
1552502_s_at	0.000492	4.77e-06	-18.5438793	5.1075924	-5.2963031	RHBDL2	rhomboid like 2
207174_at	0.006617	5.79e-04	-7.2821308	0.1832158	-5.2922943	GPC5	glypican 5
219127_at	0.000375	2.31e-06	21.2821126	5.7298498	5.2921709	PRR15L	proline rich 15 like
207837_at	0.004218	2.81e-04	8.4241518	0.9807429	5.289817	RBPMS	RNA binding protein with multiple splicing
206385_s_at	0.000554	6.46e-06	17.502793	4.8339349	5.2864359	ANK3	ankyrin 3, node of Ranvier (ankyrin G)
213441_x_at	0.000438	3.45e-06	19.7198784	5.3908771	5.2812615	SPDEF	SAM pointed domain containing ETS transcription factor
213447_at	0.000429	3.13e-06	-20.0865203	5.4740653	-5.2772108	LOC101930404///SNORD116-28///SNORD115-26///SNORD115-13///SNORD115-7///SNORD116-22///SNORD116-4///PWARSN///SNORD107///SNRPN///IPW	uncharacterized LOC101930404///small nucleolar RNA, C/D box 116-28///small nucleolar RNA, C/D box 115-26///small nucleolar RNA, C/D box 115-13///small nucleolar RNA, C/D box 115-7///small nucleolar RNA, C/D box 116-22///small nucleolar RNA, C/D box 116-4///Prader Willi/Angelman region RNA, SNRPN neighbor///small nucleolar RNA, C/D box 107///small nuclear ribonucleoprotein polypeptide N///imprinte…
216997_x_at	0.007237	6.67e-04	-7.0741907	0.0255409	-5.2658691	TLE4	transducin like enhancer of split 4
204821_at	0.000432	3.27e-06	-19.9198736	5.4365432	-5.2656525	BTN3A3	butyrophilin subfamily 3 member A3
236420_s_at	0.006669	5.85e-04	-7.2653062	0.1706113	-5.2653349	ANO4	anoctamin 4
218084_x_at	0.000676	9.63e-06	-16.2207551	4.4635647	-5.2612142	FXYD5	FXYD domain containing ion transport regulator 5
203962_s_at	0.000686	1.01e-05	16.0841343	4.4217226	5.2610182	NEBL	nebulette
209288_s_at	0.000206	2.67e-07	-31.9911878	7.2724124	-5.2575092	CDC42EP3	CDC42 effector protein 3
225846_at	0.000319	1.43e-06	23.3013472	6.1137413	5.2550682	ESRP1	epithelial splicing regulatory protein 1
211341_at	0.000954	2.01e-05	-14.0974808	3.7544084	-5.2540101	POU4F1	POU class 4 homeobox 1
232693_s_at	0.000676	9.63e-06	16.2208384	4.4635901	5.2538109	FBXO16///ZNF395	F-box protein 16///zinc finger protein 395
239823_at	0.003228	1.77e-04	-9.2301673	1.4823058	-5.2534541	LOC101927841	uncharacterized LOC101927841
210319_x_at	0.001127	2.78e-05	13.2428886	3.4291343	5.2495324	MSX2	msh homeobox 2
206137_at	0.00026	7.60e-07	-26.2549292	6.5848766	-5.2492985	RIMS2	regulating synaptic membrane exocytosis 2
202920_at	0.007237	6.67e-04	-7.0741026	0.0254732	-5.2474185	ANK2	ankyrin 2, neuronal
1558217_at	0.009473	1.02e-03	-6.4845302	-0.4450853	-5.245749	SLFN13	schlafen family member 13
209373_at	0.001543	4.89e-05	11.8732514	2.8505575	5.2446305	MALL	mal, T-cell differentiation protein like
235564_at	0.002089	8.42e-05	10.6825837	2.2805458	5.2277251	ZNF117	zinc finger protein 117
215469_at	0.000438	3.47e-06	-19.7018444	5.3867248	-5.2276151	SLITRK5	SLIT and NTRK like family member 5
1559244_at	0.000561	6.69e-06	-17.388366	4.8024372	-5.2259148	FMN2	formin 2
224348_s_at	0.001517	4.74e-05	11.9420395	2.8814667	5.2255394	HOTS	H19 opposite tumor suppressor
205422_s_at	0.002179	9.10e-05	-10.5216957	2.198081	-5.2245285	ITGBL1	integrin subunit beta like 1
229288_at	0.008992	9.37e-04	6.5956274	-0.3536428	5.2215268	EPHA7	EPH receptor A7
226248_s_at	0.002712	1.33e-04	9.771559	1.7945663	5.2122265	KIAA1324	KIAA1324
201215_at	0.000254	6.73e-07	-26.8668377	6.6711042	-5.2103585	PLS3	plastin 3
219578_s_at	0.003055	1.62e-04	-9.3941499	1.5788643	-5.2099751	CPEB1	cytoplasmic polyadenylation element binding protein 1
204142_at	0.000799	1.40e-05	15.1083703	4.1083373	5.2043352	ENOSF1	enolase superfamily member 1
212609_s_at	0.001265	3.54e-05	-12.6385755	3.1831189	-5.2032161	AKT3	AKT serine/threonine kinase 3
204385_at	0.001683	5.67e-05	11.5362108	2.6960513	5.2031584	KYNU	kynureninase
204731_at	0.000228	4.61e-07	-28.8524295	6.9279281	-5.1985606	TGFBR3	transforming growth factor beta receptor 3
242070_at	0.000227	3.89e-07	-29.7963588	7.0388349	-5.1904702	LOC728485	uncharacterized LOC728485
218869_at	0.000623	8.32e-06	16.6795985	4.6006445	5.1903136	MLYCD	malonyl-CoA decarboxylase
226612_at	0.001767	6.17e-05	11.3473612	2.6071923	5.1890875	UBE2QL1	ubiquitin conjugating enzyme E2 Q family like 1
218928_s_at	0.000522	5.46e-06	18.070494	4.985976	5.1831152	SLC37A1	solute carrier family 37 member 1
213620_s_at	0.000389	2.54e-06	-20.8930013	5.649108	-5.182076	ICAM2	intercellular adhesion molecule 2
239581_at	0.001257	3.47e-05	-12.6864354	3.2031166	-5.167088	ARL10	ADP ribosylation factor like GTPase 10
227671_at	0.007493	7.03e-04	6.9986591	-0.0327684	5.1660057	XIST	X inactive specific transcript (non-protein coding)
231192_at	0.002435	1.10e-04	-10.1396628	1.9966041	-5.1643981	LPAR3	lysophosphatidic acid receptor 3
231443_at	0.000281	9.97e-07	-24.942977	6.3874641	-5.1544245	ELFN1-AS1	ELFN1 antisense RNA 1
204121_at	0.000822	1.50e-05	14.9019629	4.0386045	5.1511451	GADD45G	growth arrest and DNA damage inducible gamma
226864_at	0.007114	6.50e-04	7.112209	0.0546794	5.1504936	PKIA	protein kinase (cAMP-dependent, catalytic) inhibitor alpha
205965_at	0.000371	2.17e-06	21.5299446	5.7800727	5.1501627	BATF	basic leucine zipper ATF-like transcription factor
206456_at	0.000811	1.47e-05	-14.9703576	4.06185	-5.1499209	GABRA5	gamma-aminobutyric acid type A receptor alpha5 subunit
237217_at	0.000227	4.43e-07	-29.0658792	6.953601	-5.1446405	ADAMTSL1	ADAMTS like 1
218963_s_at	0.000249	6.02e-07	27.4370418	6.748335	5.1418736	KRT23	keratin 23
213340_s_at	0.000334	1.60e-06	-22.7981306	6.0232609	-5.1416497	TP73-AS1	TP73 antisense RNA 1
223434_at	0.000186	1.91e-07	-34.0517796	7.4646498	-5.1412625	GBP3	guanylate binding protein 3
241710_at	0.002966	1.54e-04	9.492696	1.6360521	5.1401499	C1GALT1C1L	C1GALT1-specific chaperone 1 like
209846_s_at	0.008873	9.19e-04	-6.6234691	-0.3309341	-5.1378335	BTN3A2	butyrophilin subfamily 3 member A2
203030_s_at	0.003542	2.07e-04	-8.9516282	1.3141707	-5.1377746	PTPRN2	protein tyrosine phosphatase, receptor type N2
226218_at	0.000663	9.13e-06	-16.3864828	4.513682	-5.1366645	IL7R	interleukin 7 receptor
203939_at	0.000186	1.92e-07	-34.0327125	7.4629787	-5.1341518	NT5E	5'-nucleotidase ecto
216917_s_at	0.001855	6.79e-05	-11.1404701	2.5078913	-5.1325032	SYCP1	synaptonemal complex protein 1
202005_at	0.001144	2.85e-05	13.1746875	3.4020602	5.1315951	ST14	suppression of tumorigenicity 14
218223_s_at	0.00331	1.85e-04	9.1560685	1.4380908	5.1235505	PLEKHO1	pleckstrin homology domain containing O1
226424_at	0.00058	7.24e-06	17.1257443	4.7290291	5.1222863	CAPS	calcyphosine
244829_at	0.004466	3.13e-04	-8.2450917	0.862823	-5.1209869	LINC00518	long intergenic non-protein coding RNA 518
1552269_at	0.002232	9.51e-05	10.4325154	2.1517712	5.1169041	SPATA17	spermatogenesis associated 17
235439_at	0.003542	2.07e-04	-8.9535284	1.3153358	-5.1131053	RBMS2	RNA binding motif single stranded interacting protein 2
221870_at	0.000773	1.29e-05	-15.3464928	4.1872488	-5.1074711	EHD2	EH domain containing 2
223895_s_at	0.007526	7.09e-04	6.9865552	-0.0421647	5.1065998	EPN3	epsin 3
1554640_at	0.004734	3.44e-04	-8.0905189	0.7590007	-5.1052266	PALM2	paralemmin 2
209576_at	0.00026	7.74e-07	-26.1646999	6.571858	-5.0955494	GNAI1	G protein subunit alpha i1
225962_at	0.004331	2.94e-04	8.3460484	0.9296135	5.0951968	ZNRF1	zinc and ring finger 1, E3 ubiquitin protein ligase
203874_s_at	0.000374	2.22e-06	-21.4360002	5.7611432	-5.0916628	SMARCA1	SWI/SNF related, matrix associated, actin dependent regulator of chromatin, subfamily a, member 1
206271_at	0.004086	2.65e-04	-8.5198525	1.042758	-5.0909359	TLR3	toll like receptor 3
229070_at	0.006224	5.27e-04	-7.4221598	0.2870992	-5.0905981	ADTRP	androgen dependent TFPI regulating protein
212358_at	0.000375	2.29e-06	-21.3111379	5.7357795	-5.090306	CLIP3	CAP-Gly domain containing linker protein 3
229522_at	0.00437	2.99e-04	8.3183493	0.9113675	5.0838806	SDR42E1	short chain dehydrogenase/reductase family 42E, member 1
242660_at	0.002711	1.32e-04	9.7776665	1.7979843	5.0837906	MALRD1	MAM and LDL receptor class A domain containing 1
1554748_at	0.002418	1.09e-04	-10.1607255	2.0079255	-5.0791297	CLCNKB	chloride voltage-gated channel Kb
205268_s_at	0.001387	4.09e-05	-12.2898027	3.0346022	-5.0783484	ADD2	adducin 2
209386_at	0.000538	6.13e-06	-17.681828	4.8826354	-5.0760041	TM4SF1	transmembrane 4 L six family member 1
215543_s_at	0.00538	4.18e-04	7.7795144	0.5441883	5.0749099	LARGE1	LARGE xylosyl- and glucuronyltransferase 1
227911_at	0.001217	3.27e-05	-12.8290791	3.2621844	-5.0747919	ARHGAP28	Rho GTPase activating protein 28
203757_s_at	0.007218	6.64e-04	7.0801755	0.0301372	5.0741677	CEACAM6	carcinoembryonic antigen related cell adhesion molecule 6
1562245_a_at	0.000524	5.57e-06	-18.007435	4.9694274	-5.0720961	ZNF578	zinc finger protein 578
239367_at	0.001616	5.31e-05	-11.6842594	2.7645536	-5.0668037	BDNF	brain derived neurotrophic factor
223496_s_at	0.005788	4.71e-04	-7.5924732	0.4110371	-5.0651789	CCDC8	coiled-coil domain containing 8
203633_at	0.000369	2.11e-06	21.6444813	5.8029746	5.0643848	CPT1A	carnitine palmitoyltransferase 1A
212750_at	0.008709	8.95e-04	-6.6588646	-0.302183	-5.0636029	PPP1R16B	protein phosphatase 1 regulatory subunit 16B
201163_s_at	0.001847	6.74e-05	11.1564721	2.5156459	5.057857	IGFBP7	insulin like growth factor binding protein 7
223688_s_at	0.000515	5.24e-06	-18.2142131	5.0233828	-5.0566286	LY6K	lymphocyte antigen 6 complex, locus K
203666_at	0.000528	5.71e-06	17.9183315	4.9459013	5.0491842	CXCL12	C-X-C motif chemokine ligand 12
225685_at	0.000275	9.31e-07	-25.2663814	6.4377889	-5.0490422	CDC42EP3	CDC42 effector protein 3
202887_s_at	0.000227	4.44e-07	29.0557977	6.9523964	5.0480795	DDIT4	DNA damage inducible transcript 4
241696_at	0.001781	6.27e-05	-11.3126233	2.5906635	-5.0467693	CNTLN	centlein
204279_at	0.002361	1.04e-04	-10.2515396	2.0564495	-5.0462285	PSMB9	proteasome subunit beta 9
226905_at	0.000227	4.51e-07	-28.96677	6.9417246	-5.0460131	FAM101B	family with sequence similarity 101 member B
209621_s_at	0.000534	5.87e-06	-17.8259311	4.9213266	-5.0388593	PDLIM3	PDZ and LIM domain 3
1556244_s_at	0.007979	7.79e-04	-6.8519627	-0.1476358	-5.0338577	LOC375196	uncharacterized LOC375196
218806_s_at	0.000869	1.67e-05	14.6003882	3.9344305	5.0309288	VAV3	vav guanine nucleotide exchange factor 3
223779_at	0.008744	9.01e-04	-6.6504536	-0.3090031	-5.0305898	AFAP1-AS1	AFAP1 antisense RNA 1
229103_at	0.000438	3.46e-06	-19.7072829	5.3879776	-5.0279562	LOC101929777///WNT3	uncharacterized LOC101929777///Wnt family member 3
222496_s_at	0.000869	1.66e-05	14.6211463	3.9416899	5.0254865	RBM47	RNA binding motif protein 47
218995_s_at	0.000717	1.10e-05	15.8071128	4.3353865	5.0217223	EDN1	endothelin 1
227443_at	0.000306	1.29e-06	23.774095	6.1958352	5.0207528	LURAP1L	leucine rich adaptor protein 1 like
229390_at	0.001124	2.72e-05	13.2948773	3.4496579	5.0204781	FAM26F	family with sequence similarity 26 member F
202158_s_at	0.002111	8.61e-05	-10.6365904	2.2571121	-5.018224	CELF2	CUGBP, Elav-like family member 2
209087_x_at	0.000788	1.36e-05	-15.1920288	4.1362462	-5.0161579	MCAM	melanoma cell adhesion molecule
230836_at	0.001334	3.81e-05	12.4585613	3.1070823	5.0148673	ST8SIA4	ST8 alpha-N-acetyl-neuraminide alpha-2,8-sialyltransferase 4
217144_at	0.002503	1.15e-04	10.0551224	1.9509067	5.0127896	UBBP1	ubiquitin B pseudogene 1
219225_at	0.007926	7.70e-04	6.8696831	-0.1336452	5.0121285	PGBD5	piggyBac transposable element derived 5
224482_s_at	0.00414	2.72e-04	8.4802864	1.0172028	5.0097911	RAB11FIP4	RAB11 family interacting protein 4
1554536_at	0.002569	1.19e-04	-9.9761119	1.9078232	-5.007813	DPYD	dihydropyrimidine dehydrogenase
205829_at	0.004994	3.73e-04	-7.9573024	0.6679723	-5.0023285	HSD17B1	hydroxysteroid 17-beta dehydrogenase 1
229782_at	0.001316	3.74e-05	-12.5022047	3.1256369	-4.9998733	RMST	rhabdomyosarcoma 2 associated transcript (non-protein coding)
205403_at	0.000429	3.17e-06	-20.0418316	5.46405	-4.9988544	IL1R2	interleukin 1 receptor type 2
209183_s_at	0.000306	1.29e-06	-23.7483666	6.1914378	-4.9926566	C10orf10	chromosome 10 open reading frame 10
205132_at	0.001144	2.87e-05	-13.1553967	3.394371	-4.9903589	ACTC1	actin, alpha, cardiac muscle 1
232151_at	0.008326	8.37e-04	6.7521678	-0.2270251	4.9885456	MACC1	metastasis associated in colon cancer 1
222450_at	0.000338	1.68e-06	22.6002006	5.9867661	4.9884498	PMEPA1	prostate transmembrane protein, androgen induced 1
203780_at	0.000227	3.77e-07	29.9635688	7.0577906	4.9847069	MPZL2	myelin protein zero like 2
226625_at	0.000362	2.05e-06	-21.7584738	5.8255767	-4.9785296	TGFBR3	transforming growth factor beta receptor 3
220807_at	0.002801	1.40e-04	-9.6694836	1.7371033	-4.9681749	HBQ1	hemoglobin subunit theta 1
243617_at	0.003689	2.23e-04	-8.8218965	1.2340312	-4.9675595	ZNF827	zinc finger protein 827
222936_s_at	0.00265	1.26e-04	-9.8690926	1.8488808	-4.9567972	DESI2	desumoylating isopeptidase 2
240891_at	0.001127	2.77e-05	-13.2463944	3.4305214	-4.9561371	LOC101930453///FSTL1	uncharacterized LOC101930453///follistatin like 1
1570505_at	0.001474	4.54e-05	-12.0420453	2.9260345	-4.9540978	ABCB4	ATP binding cassette subfamily B member 4
238742_x_at	0.001021	2.25e-05	13.7947735	3.6420754	4.9493411	LOC102724362	uncharacterized LOC102724362
204570_at	0.000227	3.32e-07	-30.6864738	7.1374639	-4.9474824	COX7A1	cytochrome c oxidase subunit 7A1
227052_at	0.000227	4.20e-07	29.3576874	6.9881306	4.9472907	SMIM14	small integral membrane protein 14
224990_at	0.000206	2.41e-07	32.5942596	7.3311947	4.9436823	SMIM14	small integral membrane protein 14
44822_s_at	0.000411	2.81e-06	20.5005116	5.5652497	4.9434408	MIER2	MIER family member 2
220315_at	0.001095	2.59e-05	13.4176474	3.4977346	4.9426891	PARP11	poly(ADP-ribose) polymerase family member 11
224837_at	0.00033	1.53e-06	23.0100708	6.0617667	4.9421989	FOXP1	forkhead box P1
219395_at	0.000297	1.14e-06	24.3189664	6.2871138	4.9361393	MIR6773///ESRP2	microRNA 6773///epithelial splicing regulatory protein 2
212859_x_at	0.000257	7.29e-07	-26.4648019	6.6148522	-4.9339994	MT1E	metallothionein 1E
229437_at	0.002418	1.09e-04	-10.162898	2.0090918	-4.9263064	MIR155///MIR155HG	microRNA 155///MIR155 host gene
1568593_a_at	0.005526	4.38e-04	-7.7062123	0.4923687	-4.9242903	NUDT16P1	nudix hydrolase 16 pseudogene 1
207002_s_at	0.00045	3.84e-06	-19.326644	5.2990152	-4.921085	PLAGL1	PLAG1 like zinc finger 1
228716_at	0.000793	1.37e-05	15.1633681	4.1267076	4.919941	THRB	thyroid hormone receptor beta
223689_at	0.003358	1.89e-04	-9.1179364	1.4151936	-4.9192995	IGF2BP1	insulin like growth factor 2 mRNA binding protein 1
203887_s_at	0.002159	8.94e-05	10.5581379	2.216881	4.9179908	THBD	thrombomodulin
225207_at	0.000254	6.75e-07	26.8525693	6.6691337	4.916312	PDK4	pyruvate dehydrogenase kinase 4
215771_x_at	0.001819	6.57e-05	11.2126613	2.5427764	4.9159416	RET	ret proto-oncogene
218035_s_at	0.000258	7.46e-07	26.3500815	6.5985196	4.9108523	RBM47	RNA binding motif protein 47
1557419_a_at	0.002194	9.23e-05	-10.4933783	2.1834231	-4.9053843	ACSL4	acyl-CoA synthetase long-chain family member 4
213482_at	0.004059	2.63e-04	-8.5376156	1.0541928	-4.8990132	DOCK3	dedicator of cytokinesis 3
220004_at	0.002092	8.44e-05	10.6771544	2.2777854	4.8966365	DDX43	DEAD-box helicase 43
1552580_at	0.003407	1.94e-04	-9.0687136	1.385491	-4.893298	TRIML2	tripartite motif family like 2
230988_at	0.007928	7.70e-04	-6.8681748	-0.1348348	-4.8912379	ADD2	adducin 2
221898_at	0.002447	1.11e-04	-10.1261557	1.9893306	-4.8874846	PDPN	podoplanin
1559254_at	0.001193	3.15e-05	-12.922262	3.3003444	-4.8860729	PICSAR	P38 inhibited cutaneous squamous cell carcinoma associated lincRNA
225163_at	0.000523	5.51e-06	18.0445409	4.9791752	4.8858607	FRMD4A	FERM domain containing 4A
228978_at	0.000245	5.48e-07	27.9227775	6.8118583	4.8853804	TBX2-AS1	TBX2 antisense RNA 1
205977_s_at	0.001076	2.52e-05	13.4943694	3.5275041	4.8844502	EPHA1	EPH receptor A1
229021_at	0.000844	1.58e-05	-14.7655372	3.9918199	-4.8842268	MCTP2	multiple C2 and transmembrane domain containing 2
230641_at	0.000898	1.78e-05	14.4268985	3.873235	4.8804264	LOC100505938	uncharacterized LOC100505938
244663_at	0.000436	3.39e-06	-19.7881687	5.4065489	-4.8796111	ZNF431	zinc finger protein 431
208789_at	0.000241	5.15e-07	-28.2511425	6.8536638	-4.8777783	PTRF	polymerase I and transcript release factor
209338_at	0.008709	8.95e-04	-6.6584515	-0.3025177	-4.8772731	TFCP2	transcription factor CP2
232116_at	0.002913	1.50e-04	9.5422408	1.6645698	4.8752094	GRHL3	grainyhead like transcription factor 3
221577_x_at	0.000786	1.35e-05	15.214922	4.1438484	4.8705087	GDF15	growth differentiation factor 15
221036_s_at	0.006703	5.91e-04	7.2513684	0.1601492	4.8691219	APH1B	aph-1 homolog B, gamma-secretase subunit
203628_at	0.001358	3.94e-05	12.3813783	3.0740786	4.8672335	IGF1R	insulin like growth factor 1 receptor
210687_at	0.001345	3.87e-05	12.4209263	3.0910199	4.865771	CPT1A	carnitine palmitoyltransferase 1A
226185_at	0.000468	4.23e-06	18.9723633	5.213825	4.8628382	CDS1	CDP-diacylglycerol synthase 1
216033_s_at	0.002047	8.10e-05	-10.7630801	2.3212914	-4.8606534	FYN	FYN proto-oncogene, Src family tyrosine kinase
239330_at	0.000786	1.33e-05	-15.2449094	4.1537835	-4.8603019	DCAF12L2	DDB1 and CUL4 associated factor 12 like 2
1554872_a_at	0.000502	5.07e-06	18.3303988	5.0533124	4.8565977	HMGCLL1	3-hydroxymethyl-3-methylglutaryl-CoA lyase like 1
216333_x_at	0.000754	1.22e-05	-15.5081546	4.2399063	-4.854677	TNXB///TNXA	tenascin XB///tenascin XA (pseudogene)
226618_at	0.001928	7.30e-05	10.9852525	2.4320143	4.8505732	UBE2QL1	ubiquitin conjugating enzyme E2 Q family like 1
242979_at	0.000391	2.58e-06	20.8322296	5.6362847	4.8491243	IRS1	insulin receptor substrate 1
229360_at	0.000722	1.13e-05	-15.7298893	4.3109557	-4.8480921	ZNF280B	zinc finger protein 280B
231743_at	0.000681	9.77e-06	-16.1764537	4.4500493	-4.8464066	LOC101929777///WNT3	uncharacterized LOC101929777///Wnt family member 3
227828_s_at	0.009863	1.08e-03	-6.4073173	-0.5094282	-4.8432015	EVA1A	eva-1 homolog A, regulator of programmed cell death
225241_at	0.00292	1.50e-04	-9.534708	1.6602439	-4.8426924	CCDC80	coiled-coil domain containing 80
206463_s_at	0.001276	3.59e-05	12.6058821	3.1694061	4.8409203	DHRS2	dehydrogenase/reductase 2
204667_at	0.00047	4.26e-06	18.9436082	5.2068069	4.8404496	FOXA1	forkhead box A1
233491_at	0.002067	8.24e-05	-10.7287574	2.3039594	-4.8381508	LOC100268168	uncharacterized LOC100268168
234973_at	0.001401	4.16e-05	-12.2488402	3.0168313	-4.8380885	SLC38A5	solute carrier family 38 member 5
209699_x_at	0.000306	1.29e-06	23.7722714	6.1955238	4.8367962	LOC101930400///AKR1C2	aldo-keto reductase family 1 member C2-like///aldo-keto reductase family 1, member C2
226514_at	0.000375	2.25e-06	-21.3788802	5.7495693	-4.8350809	ZNF71	zinc finger protein 71
236058_at	0.000783	1.32e-05	15.2709337	4.1623848	4.8323735	KDF1	keratinocyte differentiation factor 1
201565_s_at	0.00036	2.01e-06	21.8441937	5.8424487	4.8269978	ID2	inhibitor of DNA binding 2, HLH protein
211689_s_at	0.002177	9.09e-05	10.5250315	2.1998049	4.8262173	TMPRSS2	transmembrane protease, serine 2
219113_x_at	0.000262	8.30e-07	-25.8195154	6.5213112	-4.8258219	HSD17B14	hydroxysteroid 17-beta dehydrogenase 14
221078_s_at	0.000958	2.02e-05	-14.08348	3.74928	-4.8217041	CCDC88A	coiled-coil domain containing 88A
228461_at	0.009299	9.89e-04	-6.5229649	-0.4132995	-4.8189899	SH3RF3	SH3 domain containing ring finger 3
229480_at	0.007241	6.68e-04	-7.0725846	0.0243068	-4.8187958	MAGI2-AS3	MAGI2 antisense RNA 3
217983_s_at	0.000585	7.39e-06	17.0608251	4.710639	4.8184808	RNASET2	ribonuclease T2
227550_at	0.000389	2.55e-06	20.8874829	5.647946	4.8129897	GFRA1	GDNF family receptor alpha 1
203069_at	0.003092	1.65e-04	-9.3573706	1.5573603	-4.8123575	SV2A	synaptic vesicle glycoprotein 2A
232276_at	0.004158	2.74e-04	8.4677852	1.0091038	4.8115162	HS6ST3	heparan sulfate 6-O-sulfotransferase 3
224516_s_at	0.000337	1.65e-06	22.6710801	5.999895	4.809805	CXXC5	CXXC finger protein 5
236635_at	0.002783	1.39e-04	-9.6904684	1.7489689	-4.8085999	ZNF667	zinc finger protein 667
223791_at	0.001976	7.65e-05	-10.8852922	2.3825098	-4.8067244	FAM27B///FAM27C	family with sequence similarity 27 member B///family with sequence similarity 27 member C
201566_x_at	0.000492	4.81e-06	18.5125459	5.0996827	4.8044473	ID2	inhibitor of DNA binding 2, HLH protein
234120_at	0.008231	8.21e-04	6.7787862	-0.2057494	4.8017922	LOC105376379	uncharacterized LOC105376379
215034_s_at	0.00181	6.52e-05	-11.2273083	2.5498233	-4.7988335	TM4SF1	transmembrane 4 L six family member 1
205413_at	0.00052	5.37e-06	18.1310584	5.0017917	4.7934978	MPPED2	metallophosphoesterase domain containing 2
241612_at	0.004458	3.11e-04	-8.2536298	0.8685025	-4.7866108	FOXD3	forkhead box D3
221665_s_at	0.000303	1.20e-06	24.1025207	6.2512722	4.7860185	EPS8L1	EPS8 like 1
236179_at	0.001656	5.52e-05	-11.5975851	2.7245714	-4.7834848	CDH11	cadherin 11
223594_at	0.000374	2.23e-06	21.4169003	5.7572786	4.7763299	TMEM117	transmembrane protein 117
241881_at	0.004167	2.75e-04	-8.4578687	1.002671	-4.7761738	TRIM58	tripartite motif containing 58
215346_at	0.001144	2.87e-05	-13.1604275	3.3963776	-4.7672319	CD40	CD40 molecule
216325_x_at	0.002047	8.10e-05	-10.7646332	2.3220742	-4.765543	RTEL1-TNFRSF6B///RTEL1	RTEL1-TNFRSF6B readthrough (NMD candidate)///regulator of telomere elongation helicase 1
220414_at	0.006101	5.12e-04	7.4669536	0.3199496	4.7646316	CALML5	calmodulin like 5
238708_at	0.002349	1.03e-04	-10.2652625	2.0637415	-4.759259	ZNF582-AS1	ZNF582 antisense RNA 1 (head to head)
205286_at	0.000227	3.46e-07	30.4597225	7.1128645	4.756194	TFAP2C	transcription factor AP-2 gamma
219077_s_at	0.000604	7.87e-06	16.8598164	4.6530729	4.7549045	WWOX	WW domain containing oxidoreductase
204854_at	0.001161	2.98e-05	-13.0640219	3.3577619	-4.754181	P3H3	prolyl 3-hydroxylase 3
210692_s_at	0.000623	8.28e-06	-16.6965066	4.6055966	-4.7525733	SLC43A3	solute carrier family 43 member 3
227563_at	0.009165	9.66e-04	-6.5546876	-0.3871851	-4.7514115	FAM27E2///FAM27E3	family with sequence similarity 27 member E2///family with sequence similarity 27 member E3
205185_at	0.001286	3.63e-05	-12.5735851	3.1558177	-4.7462431	SPINK5	serine peptidase inhibitor, Kazal type 5
212386_at	0.003256	1.80e-04	-9.205188	1.4674415	-4.7430086	TCF4	transcription factor 4
219557_s_at	0.0003	1.18e-06	-24.1787906	6.263964	-4.7426936	NRIP3	nuclear receptor interacting protein 3
205081_at	0.003754	2.30e-04	-8.7692015	1.201139	-4.7292728	CRIP1	cysteine rich protein 1
1555148_a_at	0.006724	5.94e-04	-7.2440528	0.1546506	-4.7290049	M1AP	meiosis 1 associated protein
223878_at	0.002159	8.92e-05	10.5629026	2.2193338	4.7263493	INPP4B	inositol polyphosphate-4-phosphatase type II B
209823_x_at	0.001973	7.63e-05	-10.8910873	2.3853936	-4.7258854	LOC101060835///HLA-DQB1	HLA class II histocompatibility antigen, DQ beta 1 chain-like///major histocompatibility complex, class II, DQ beta 1
230744_at	0.001829	6.63e-05	-11.1925341	2.5330759	-4.7181218	FSTL1	follistatin like 1
211484_s_at	0.002272	9.76e-05	10.3782792	2.1233949	4.7142523	DSCAM	DS cell adhesion molecule
1553033_at	0.002103	8.55e-05	10.6501477	2.2640312	4.7128533	SYTL5	synaptotagmin like 5
204340_at	0.002569	1.20e-04	9.9753665	1.907415	4.7099693	TMEM187	transmembrane protein 187
205522_at	0.007013	6.35e-04	-7.1459225	0.0804015	-4.7091324	HOXD4	homeobox D4
226553_at	0.00245	1.11e-04	10.1230144	1.9876375	4.7064689	TMPRSS2	transmembrane protease, serine 2
218864_at	0.00363	2.17e-04	-8.8720642	1.2651622	-4.6980833	TNS1	tensin 1
221123_x_at	0.001259	3.50e-05	12.662763	3.1932367	4.6972103	FBXO16///ZNF395	F-box protein 16///zinc finger protein 395
240312_at	0.000607	7.93e-06	-16.8316019	4.6449162	-4.6942327	LOC389895	chromosome 16 open reading frame 72-like
229296_at	0.003527	2.05e-04	8.9654608	1.322646	4.6936767	LINC01503	long intergenic non-protein coding RNA 1503
203729_at	0.000274	9.08e-07	-25.3902285	6.4567658	-4.6929115	EMP3	epithelial membrane protein 3
207540_s_at	0.004076	2.64e-04	8.5273441	1.0475835	4.6918301	SYK	spleen associated tyrosine kinase
206842_at	0.000722	1.12e-05	-15.7565477	4.3194077	-4.6842574	KCND1	potassium voltage-gated channel subfamily D member 1
225793_at	0.000306	1.28e-06	-23.775619	6.1960954	-4.6774558	LIX1L	limb and CNS expressed 1 like
227690_at	0.009611	1.04e-03	-6.4563974	-0.4684532	-4.6747763	GABRB3	gamma-aminobutyric acid type A receptor beta3 subunit
213285_at	0.000304	1.22e-06	24.0125555	6.2362137	4.6741496	TMEM30B	transmembrane protein 30B
229170_s_at	0.000476	4.46e-06	-18.7781788	5.1661236	-4.6731845	CFAP70	cilia and flagella associated protein 70
242888_at	0.001679	5.66e-05	-11.5425912	2.6990244	-4.6675798	PRRT3-AS1	PRRT3 antisense RNA 1
208322_s_at	0.007162	6.57e-04	7.0970318	0.043064	4.6665906	ST3GAL1	ST3 beta-galactoside alpha-2,3-sialyltransferase 1
202912_at	0.000297	1.14e-06	-24.3076775	6.2852579	-4.6643082	ADM	adrenomedullin
209651_at	0.00026	7.76e-07	-26.1539738	6.5703051	-4.6641472	TGFB1I1	transforming growth factor beta 1 induced transcript 1
1552367_a_at	0.006564	5.73e-04	7.2979087	0.1950121	4.6635295	SCIN	scinderin
229215_at	0.001093	2.58e-05	13.4273981	3.5015297	4.6635061	ASCL2	achaete-scute family bHLH transcription factor 2
243491_at	0.00105	2.39e-05	-13.6276276	3.5787154	-4.6620705	ZNF431	zinc finger protein 431
238695_s_at	0.001696	5.76e-05	11.5019854	2.6800714	4.6613957	RAB39B	RAB39B, member RAS oncogene family
228403_at	0.000257	7.15e-07	-26.5591168	6.6281854	-4.6581384	ENHO	energy homeostasis associated
229634_at	0.001474	4.54e-05	-12.0427764	2.9263587	-4.6531331	TMEM139	transmembrane protein 139
225739_at	0.005404	4.20e-04	7.7705408	0.5378694	4.6522987	RAB11FIP4	RAB11 family interacting protein 4
205696_s_at	0.000227	4.07e-07	29.5432967	7.0097586	4.6510035	GFRA1	GDNF family receptor alpha 1
1568639_a_at	0.000773	1.29e-05	-15.3436232	4.1863074	-4.6501518	GATA2-AS1	GATA2 antisense RNA 1
236344_at	0.004353	2.97e-04	-8.3301455	0.9191452	-4.6484847	PDE1C	phosphodiesterase 1C
209387_s_at	0.000426	3.01e-06	-20.2316721	5.5063622	-4.6452912	TM4SF1	transmembrane 4 L six family member 1
204736_s_at	0.000587	7.44e-06	-17.038368	4.7042546	-4.6412547	CSPG4	chondroitin sulfate proteoglycan 4
1568795_at	0.003259	1.80e-04	-9.1997496	1.4641999	-4.6387925	LOC105373495	uncharacterized LOC105373495
209310_s_at	0.000393	2.61e-06	-20.7920268	5.6277695	-4.6381142	CASP4	caspase 4
224252_s_at	0.000359	1.94e-06	-21.9833442	5.8696126	-4.6360387	FXYD5	FXYD domain containing ion transport regulator 5
206237_s_at	0.002627	1.24e-04	-9.906765	1.8697069	-4.632057	NRG1	neuregulin 1
210095_s_at	0.000254	6.26e-07	-27.2353116	6.7213466	-4.6294007	IGFBP3	insulin like growth factor binding protein 3
238460_at	0.002851	1.44e-04	-9.6178919	1.7078157	-4.6282001	FAM83A	family with sequence similarity 83 member A
222101_s_at	0.005463	4.29e-04	-7.7392612	0.5157894	-4.6277758	DCHS1	dachsous cadherin-related 1
209844_at	0.000497	4.97e-06	-18.3997508	5.0710466	-4.6243668	HOXB13	homeobox B13
227449_at	0.000426	3.04e-06	20.2013026	5.4996343	4.6236305	EPHA4	EPH receptor A4
232322_x_at	0.001454	4.43e-05	12.1022681	2.9526644	4.622298	STARD10	StAR related lipid transfer domain containing 10
225646_at	0.000466	4.15e-06	-19.0422145	5.2308077	-4.6214938	CTSC	cathepsin C
221581_s_at	0.005669	4.56e-04	-7.6415818	0.4462925	-4.6193706	LAT2	linker for activation of T-cells family member 2
231923_at	0.004337	2.95e-04	8.3404684	0.9259426	4.6130406	TMEM150C	transmembrane protein 150C
214079_at	0.000293	1.07e-06	24.6232214	6.3365871	4.608688	DHRS2	dehydrogenase/reductase 2
226187_at	0.008518	8.65e-04	6.7057311	-0.2643172	4.6078656	CDS1	CDP-diacylglycerol synthase 1
226829_at	0.001324	3.77e-05	12.4868495	3.1191176	4.6068209	AFAP1L2	actin filament associated protein 1 like 2
231210_at	0.002028	7.99e-05	-10.7934953	2.336599	-4.6067687	MAJIN	membrane anchored junction protein
206580_s_at	0.000319	1.42e-06	-23.3177891	6.116643	-4.6058115	EFEMP2	EGF containing fibulin like extracellular matrix protein 2
211828_s_at	0.004966	3.70e-04	7.9720245	0.6781038	4.6038509	TNIK	TRAF2 and NCK interacting kinase
214446_at	0.00219	9.20e-05	-10.4997488	2.1867245	-4.5996284	ELL2	elongation factor for RNA polymerase II 2
212354_at	0.000416	2.85e-06	20.4465292	5.553521	4.5988912	SULF1	sulfatase 1
1555526_a_at	0.002066	8.22e-05	-10.7322287	2.3057151	-4.5988063	SEPT6	septin 6
218807_at	0.001259	3.50e-05	12.6666233	3.1948493	4.5979865	VAV3	vav guanine nucleotide exchange factor 3
232434_at	0.007946	7.73e-04	6.8628435	-0.1390414	4.5908402	DIRC3	disrupted in renal carcinoma 3
209656_s_at	0.008816	9.11e-04	-6.6355181	-0.321132	-4.5896893	TMEM47	transmembrane protein 47
210222_s_at	0.001658	5.53e-05	-11.5931004	2.7224932	-4.5834146	RTN1	reticulon 1
231164_at	0.000227	4.26e-07	-29.2830805	6.9793641	-4.5833482	ABCA17P	ATP binding cassette subfamily A member 17, pseudogene
1555216_a_at	0.00024	5.03e-07	28.3770835	6.8694607	4.5812494	LOC101060604///SLC7A5P2///SLC7A5P1	putative L-type amino acid transporter 1-like protein IMAA///solute carrier family 7 member 5 pseudogene 2///solute carrier family 7 member 5 pseudogene 1
229404_at	0.00036	2.00e-06	-21.8743022	5.8483497	-4.5776842	TWIST2	twist family bHLH transcription factor 2
221585_at	0.009287	9.87e-04	6.525721	-0.4110264	4.5749267	CACNG4	calcium voltage-gated channel auxiliary subunit gamma 4
232088_x_at	0.000676	9.63e-06	-16.2200515	4.4633505	-4.5736881	LINC00899	long intergenic non-protein coding RNA 899
228438_at	0.000554	6.48e-06	-17.4937105	4.8314455	-4.5697183	MSC-AS1	MSC antisense RNA 1
1553743_at	0.000375	2.31e-06	21.2720844	5.7277981	4.5696354	METTL21A	methyltransferase like 21A
232099_at	0.004404	3.04e-04	8.2931713	0.8947306	4.569415	PCDHB16	protocadherin beta 16
235176_at	0.000524	5.55e-06	-18.0181233	4.9722382	-4.5685293	ZFP82	ZFP82 zinc finger protein
227637_at	0.000254	6.37e-07	-27.1432784	6.7089131	-4.566122	TFCP2	transcription factor CP2
227123_at	0.000227	4.36e-07	-29.1540668	6.9641048	-4.5646758	RAB3B	RAB3B, member RAS oncogene family
1557285_at	0.000722	1.14e-05	15.7161731	4.3065996	4.5624784	AREG	amphiregulin
217984_at	0.000256	7.02e-07	26.6491726	6.6408377	4.5613524	RNASET2	ribonuclease T2
235141_at	0.00037	2.15e-06	21.5714289	5.7883899	4.5574819	MARVELD2	MARVEL domain containing 2
212758_s_at	0.0003	1.18e-06	-24.1625424	6.2612659	-4.5552189	ZEB1	zinc finger E-box binding homeobox 1
205111_s_at	0.000245	5.69e-07	-27.7337781	6.7873834	-4.5535722	PLCE1	phospholipase C epsilon 1
205249_at	0.007905	7.66e-04	-6.8761773	-0.1285259	-4.5529702	EGR2	early growth response 2
220817_at	0.00794	7.73e-04	-6.8641092	-0.1380425	-4.5499092	TRPC4	transient receptor potential cation channel subfamily C member 4
213924_at	0.004949	3.68e-04	-7.9816518	0.6847195	-4.5491477	GNAL	G protein subunit alpha L
205479_s_at	0.000732	1.17e-05	-15.6242459	4.2772727	-4.5488734	PLAU	plasminogen activator, urokinase
210119_at	0.002182	9.12e-05	-10.5170704	2.1956898	-4.5485217	KCNJ15	potassium voltage-gated channel subfamily J member 15
230657_at	0.000408	2.76e-06	20.5661228	5.5794408	4.5403994	TMEM165	transmembrane protein 165
228948_at	0.0008	1.41e-05	15.0741597	4.0968659	4.537536	EPHA4	EPH receptor A4
203787_at	0.000341	1.71e-06	22.5267792	5.9730954	4.5353255	SSBP2	single stranded DNA binding protein 2
201431_s_at	0.00618	5.21e-04	-7.4396816	0.299971	-4.5336792	DPYSL3	dihydropyrimidinase like 3
223621_at	0.002859	1.45e-04	-9.6021822	1.6988648	-4.5322236	PNMA3	paraneoplastic Ma antigen 3
219816_s_at	0.00549	4.33e-04	7.7219439	0.5035289	4.5288776	RBM23	RNA binding motif protein 23
210040_at	0.002747	1.36e-04	9.7305994	1.7715849	4.5276861	SLC12A5	solute carrier family 12 member 5
209318_x_at	0.000227	3.75e-07	-29.9940524	7.0612246	-4.5216238	PLAGL1	PLAG1 like zinc finger 1
220177_s_at	0.00776	7.41e-04	6.922946	-0.0917843	4.5210059	TMPRSS3	transmembrane protease, serine 3
229328_at	0.000425	2.98e-06	-20.2806159	5.5171724	-4.5193939	ZNF571-AS1	ZNF571 antisense RNA 1
201148_s_at	0.000786	1.34e-05	15.2276087	4.1480548	4.5155745	TIMP3	TIMP metallopeptidase inhibitor 3
223201_s_at	0.000354	1.84e-06	22.2175054	5.9147046	4.5126461	LOC101928589///TMEM164	uncharacterized LOC101928589///transmembrane protein 164
204686_at	0.00026	7.92e-07	26.0488859	6.5550308	4.5118873	IRS1	insulin receptor substrate 1
39248_at	0.00026	8.15e-07	25.9094177	6.5345904	4.5108348	AQP3	aquaporin 3 (Gill blood group)
203485_at	0.00544	4.26e-04	-7.7500319	0.5234018	-4.5076302	RTN1	reticulon 1
218976_at	0.005561	4.43e-04	7.6863077	0.4782172	4.5074049	DNAJC12	DnaJ heat shock protein family (Hsp40) member C12
209602_s_at	0.000275	9.22e-07	25.3158468	6.4453878	4.5065094	GATA3	GATA binding protein 3
228719_at	0.005866	4.83e-04	7.5555936	0.3844205	4.5000466	ZSWIM7	zinc finger SWIM-type containing 7
206740_x_at	0.005229	4.00e-04	-7.8492952	0.5930909	-4.499925	SYCP1	synaptonemal complex protein 1
47550_at	0.000445	3.63e-06	-19.5338233	5.3477603	-4.4945583	LZTS1	leucine zipper tumor suppressor 1
227662_at	0.003258	1.80e-04	9.202302	1.4657215	4.4943826	SYNPO2	synaptopodin 2
201278_at	0.000316	1.39e-06	-23.4206901	6.1347264	-4.4913454	LOC101926921///DAB2	uncharacterized LOC101926921///DAB2, clathrin adaptor protein
214120_at	0.001021	2.25e-05	-13.7835067	3.6378347	-4.4906953	RFPL1S	RFPL1 antisense RNA 1
216594_x_at	0.000438	3.51e-06	19.6592387	5.376892	4.4888442	AKR1C1	aldo-keto reductase family 1 member C1
244745_at	0.000593	7.64e-06	16.9533806	4.6799867	4.4871092	RERG	RAS like estrogen regulated growth inhibitor
214290_s_at	0.000334	1.58e-06	22.876896	6.0376397	4.4854438	HIST2H2AA4///HIST2H2AA3	histone cluster 2, H2aa4///histone cluster 2, H2aa3
231849_at	0.000273	8.92e-07	25.4716119	6.4691483	4.485233	KRT80	keratin 80
211653_x_at	0.000362	2.04e-06	21.7773186	5.829295	4.4819572	LOC101930400///AKR1C2	aldo-keto reductase family 1 member C2-like///aldo-keto reductase family 1, member C2
1558280_s_at	0.008887	9.21e-04	-6.6196609	-0.3340353	-4.478323	ARHGAP29	Rho GTPase activating protein 29
219371_s_at	0.000256	6.97e-07	-26.6879617	6.6462638	-4.473603	KLF2	Kruppel like factor 2
229651_at	0.003582	2.12e-04	-8.9129707	1.2904146	-4.4734167	SEZ6	seizure related 6 homolog
212912_at	0.000849	1.59e-05	14.7436783	3.9842717	4.4704342	RPS6KA2	ribosomal protein S6 kinase A2
205287_s_at	0.009781	1.06e-03	6.4257468	-0.4940111	4.4666933	TFAP2C	transcription factor AP-2 gamma
209283_at	0.00057	6.92e-06	-17.2765158	4.7713647	-4.4611166	CRYAB	crystallin alpha B
210929_s_at	0.002005	7.83e-05	-10.8352447	2.357533	-4.4602933	AHSG	alpha 2-HS glycoprotein
228748_at	0.002788	1.39e-04	-9.6826643	1.7445593	-4.4600644	CD59	CD59 molecule
219427_at	0.001871	6.91e-05	-11.1005896	2.4885101	-4.4584413	FAT4	FAT atypical cadherin 4
202949_s_at	0.000293	1.08e-06	-24.5777962	6.3292673	-4.4583032	FHL2	four and a half LIM domains 2
204029_at	0.000574	7.10e-06	17.1930411	4.74799	4.4581166	CELSR2	cadherin EGF LAG seven-pass G-type receptor 2
220753_s_at	0.005944	4.93e-04	7.5226728	0.3605586	4.4577688	CRYL1	crystallin lambda 1
210118_s_at	0.000592	7.60e-06	-16.9682603	4.6842478	-4.4575879	IL1A	interleukin 1 alpha
226961_at	0.001781	6.30e-05	11.3039606	2.5865326	4.452369	PRR15	proline rich 15
210123_s_at	0.005544	4.41e-04	-7.6948307	0.484281	-4.4498293	LOC101930361///LOC101929970///CHRFAM7A///CHRNA7	uncharacterized LOC101930361///CHRNA7-FAM7A fusion protein///CHRNA7 (exons 5-10) and FAM7A (exons A-E) fusion///cholinergic receptor nicotinic alpha 7 subunit
237252_at	0.000526	5.67e-06	17.9435714	4.9525824	4.4462591	THBD	thrombomodulin
227808_at	0.009705	1.05e-03	6.4402451	-0.4819089	4.4457793	DNAJC15	DnaJ heat shock protein family (Hsp40) member C15
36711_at	0.000227	4.52e-07	-28.9565979	6.9405014	-4.44428	MAFF	MAF bZIP transcription factor F
233329_s_at	0.000569	6.88e-06	17.29575	4.7767282	4.4407564	KRCC1	lysine rich coiled-coil 1
222248_s_at	0.006258	5.31e-04	-7.411786	0.2794653	-4.4399151	SIRT4	sirtuin 4
243366_s_at	0.003977	2.56e-04	-8.5806987	1.081829	-4.4392341	ITGA4	integrin subunit alpha 4
214933_at	0.002557	1.19e-04	-9.9876248	1.9141238	-4.4391452	LOC100507353///CACNA1A	uncharacterized LOC100507353///calcium voltage-gated channel subunit alpha1 A
226911_at	0.001227	3.36e-05	-12.7684323	3.2371681	-4.4318068	EGFLAM	EGF like, fibronectin type III and laminin G domains
207419_s_at	0.000599	7.75e-06	-16.9083483	4.667059	-4.4270281	RAC2	ras-related C3 botulinum toxin substrate 2 (rho family, small GTP binding protein Rac2)
206104_at	0.001438	4.32e-05	-12.1613326	2.9786314	-4.4230694	ISL1	ISL LIM homeobox 1
230763_at	0.002064	8.20e-05	10.7376222	2.3084417	4.4216659	SPATA17	spermatogenesis associated 17
204985_s_at	0.004434	3.08e-04	8.2729685	0.8813453	4.4207642	TRAPPC6A	trafficking protein particle complex 6A
238029_s_at	0.000536	6.03e-06	17.7343689	4.8967945	4.4198335	SLC16A14	solute carrier family 16 member 14
211924_s_at	0.002272	9.77e-05	-10.3771808	2.1228185	-4.4182112	PLAUR	plasminogen activator, urokinase receptor
1553193_at	0.001346	3.88e-05	-12.4176589	3.0896227	-4.4166891	ZNF441	zinc finger protein 441
239671_at	0.007806	7.48e-04	-6.9097623	-0.1021191	-4.4086826	SYT16	synaptotagmin 16
231292_at	0.000534	5.86e-06	-17.8294799	4.9222738	-4.4051621	EID3	EP300 interacting inhibitor of differentiation 3
227863_at	0.002608	1.23e-04	9.927101	1.880914	4.4044641	IFITM10	interferon induced transmembrane protein 10
209626_s_at	0.000249	5.94e-07	-27.501974	6.7569453	-4.404026	OSBPL3	oxysterol binding protein like 3
241386_at	0.000325	1.47e-06	-23.1635188	6.0892824	-4.4020504	LOC100506691	uncharacterized LOC100506691
219984_s_at	0.001532	4.81e-05	-11.9104773	2.8673104	-4.3990425	HRASLS	HRAS like suppressor
225871_at	0.008787	9.06e-04	-6.6417648	-0.3160562	-4.3944278	STEAP2	STEAP2 metalloreductase
214613_at	0.000658	9.03e-06	-16.4231792	4.5246857	-4.38964	GPR3	G protein-coupled receptor 3
224999_at	0.00024	5.05e-07	-28.3628903	6.8676869	-4.3886501	EGFR	epidermal growth factor receptor
229599_at	0.004243	2.85e-04	8.4002933	0.9651739	4.3873436	SMIM22	small integral membrane protein 22
209904_at	0.001943	7.44e-05	-10.9448401	2.4120614	-4.3853586	TNNC1	troponin C1, slow skeletal and cardiac type
209721_s_at	0.001696	5.76e-05	-11.5012782	2.6797406	-4.3849774	IFFO1	intermediate filament family orphan 1
203139_at	0.000475	4.43e-06	-18.808655	5.1736582	-4.3843219	DAPK1	death associated protein kinase 1
213158_at	0.008709	8.95e-04	-6.6593043	-0.3018266	-4.3789877	ZBTB20	zinc finger and BTB domain containing 20
221903_s_at	0.000671	9.42e-06	-16.2896945	4.484497	-4.37675	CYLD	CYLD lysine 63 deubiquitinase
227499_at	0.002314	1.01e-04	10.3149155	2.0900373	4.3757349	FZD3	frizzled class receptor 3
239814_at	0.002208	9.35e-05	-10.4673546	2.1699141	-4.3752531	LOC100506860	uncharacterized LOC100506860
216869_at	0.000492	4.83e-06	-18.4964483	5.0956115	-4.3731609	PDE1C	phosphodiesterase 1C
229822_at	0.000695	1.03e-05	-16.0078502	4.3981493	-4.3719226	PARVB	parvin beta
212190_at	0.000323	1.46e-06	-23.2145204	6.0983612	-4.3718986	SERPINE2	serpin family E member 2
230183_at	0.005924	4.91e-04	-7.5297817	0.3657195	-4.3718788	EXT1	exostosin glycosyltransferase 1
201615_x_at	0.000524	5.61e-06	-17.9823161	4.9628122	-4.369774	CALD1	caldesmon 1
243441_at	0.001474	4.54e-05	-12.0464089	2.9279693	-4.3674756	LOC101060400	uncharacterized LOC101060400
235355_at	0.004682	3.37e-04	-8.1247255	0.7821412	-4.367049	CSRNP3	cysteine and serine rich nuclear protein 3
207166_at	0.006452	5.57e-04	7.3387975	0.2254742	4.3668959	GNGT1	G protein subunit gamma transducin 1
205239_at	0.000304	1.21e-06	24.0335862	6.2397424	4.3630581	AREG	amphiregulin
232155_at	0.001144	2.87e-05	13.1601371	3.3962618	4.3621167	RNF213	ring finger protein 213
1566766_a_at	0.000536	5.98e-06	17.7615863	4.9041057	4.3608356	MACC1	metastasis associated in colon cancer 1
232279_at	0.007499	7.04e-04	6.9970252	-0.0340359	4.3597296	JADE2	jade family PHD finger 2
201641_at	0.000375	2.28e-06	-21.337591	5.7411726	-4.3589526	BST2	bone marrow stromal cell antigen 2
241789_at	0.001515	4.73e-05	-11.9476328	2.8839709	-4.358078	RBMS3	RNA binding motif single stranded interacting protein 3
210042_s_at	0.008383	8.46e-04	-6.7371161	-0.2390882	-4.3553832	CTSZ	cathepsin Z
226701_at	0.002547	1.18e-04	-9.9978055	1.9196889	-4.3541727	GJA5	gap junction protein alpha 5
209949_at	0.000786	1.34e-05	-15.2236966	4.1467582	-4.3490663	NCF2	neutrophil cytosolic factor 2
228046_at	0.000438	3.49e-06	-19.6734645	5.3801787	-4.348701	ZNF827	zinc finger protein 827
210560_at	0.006689	5.88e-04	-7.2582821	0.165341	-4.348405	GBX2	gastrulation brain homeobox 2
206508_at	0.002941	1.52e-04	-9.5148259	1.6488091	-4.3474243	CD70	CD70 molecule
202052_s_at	0.000432	3.22e-06	-19.9740026	5.4487832	-4.3470117	RAI14	retinoic acid induced 14
225968_at	0.000429	3.10e-06	20.1255698	5.4827891	4.3452797	PRICKLE2	prickle planar cell polarity protein 2
224220_x_at	0.001724	5.96e-05	-11.4241275	2.6435154	-4.3450427	TRPC4	transient receptor potential cation channel subfamily C member 4
204332_s_at	0.002886	1.47e-04	9.5740856	1.6828176	4.3449547	AGA	aspartylglucosaminidase
225540_at	0.00463	3.31e-04	8.1531547	0.8013016	4.3438385	MAP2	microtubule associated protein 2
204363_at	0.000623	8.27e-06	-16.699588	4.6064984	-4.3426332	F3	coagulation factor III, tissue factor
242879_x_at	0.004766	3.47e-04	-8.0744467	0.7480953	-4.3425665	AKT3	AKT serine/threonine kinase 3
1552685_a_at	0.004823	3.55e-04	8.0406078	0.7250661	4.3415449	GRHL1	grainyhead like transcription factor 1
1560741_at	0.001035	2.34e-05	-13.6872199	3.6014157	-4.3414264	SNURF///SNRPN	SNRPN upstream reading frame///small nuclear ribonucleoprotein polypeptide N
220108_at	0.000823	1.51e-05	14.8944673	4.0360485	4.3406504	GNA14	G protein subunit alpha 14
227474_at	0.001919	7.23e-05	11.0053585	2.4419107	4.3389205	PAX8-AS1	PAX8 antisense RNA 1
217989_at	0.001051	2.41e-05	-13.6132878	3.5732345	-4.3388098	HSD17B11	hydroxysteroid 17-beta dehydrogenase 11
1554190_s_at	0.004783	3.49e-04	8.0652507	0.7418462	4.3379413	PLEKHS1	pleckstrin homology domain containing S1
220102_at	0.001286	3.64e-05	-12.5715908	3.1549772	-4.3363939	FOXL2	forkhead box L2
237189_at	0.000761	1.25e-05	-15.4446429	4.219306	-4.3326689	HOXB-AS1	HOXB cluster antisense RNA 1
244065_at	0.005331	4.11e-04	-7.8037556	0.5612236	-4.3317046	CNTNAP3B///CNTNAP3	contactin associated protein-like 3B///contactin associated protein-like 3
229065_at	0.001704	5.84e-05	-11.4713508	2.6657216	-4.3312851	SLC35F3	solute carrier family 35 member F3
224458_at	0.003157	1.71e-04	-9.2916475	1.5187142	-4.3254857	TMEM246	transmembrane protein 246
212698_s_at	0.000249	6.02e-07	-27.4379626	6.7484574	-4.3254819	SEPT10	septin 10
1559835_at	0.003691	2.23e-04	-8.8198302	1.2327452	-4.3231564	LINC01410	long intergenic non-protein coding RNA 1410
202652_at	0.001024	2.27e-05	-13.7601734	3.6290385	-4.3215607	APBB1	amyloid beta precursor protein binding family B member 1
218718_at	0.000227	4.09e-07	-29.5059734	7.0054302	-4.3170824	PDGFC	platelet derived growth factor C
218303_x_at	0.000299	1.16e-06	24.2413869	6.2743298	4.3150165	KRCC1	lysine rich coiled-coil 1
203543_s_at	0.000323	1.46e-06	23.2050881	6.0966846	4.313516	KLF9	Kruppel like factor 9
235571_at	0.001108	2.64e-05	13.3711256	3.4795807	4.3124535	MIR34A	microRNA 34a
225021_at	0.001131	2.80e-05	-13.2172915	3.418993	-4.3110349	ZNF532	zinc finger protein 532
236396_at	0.000869	1.66e-05	14.6228475	3.9422842	4.3094313	LOC101927263	uncharacterized LOC101927263
232270_at	0.006274	5.33e-04	7.4063929	0.2754927	4.308033	C9orf3	chromosome 9 open reading frame 3
207085_x_at	0.000892	1.75e-05	-14.4680686	3.8878422	-4.3048347	CSF2RA	colony stimulating factor 2 receptor alpha subunit
205104_at	0.000995	2.15e-05	-13.9141555	3.6867444	-4.3047268	SNPH	syntaphilin
228979_at	0.005062	3.82e-04	-7.9205176	0.642579	-4.3022127	SFTA3	surfactant associated 3
225004_at	0.001276	3.59e-05	12.6015261	3.1675758	4.3005844	TMEM101	transmembrane protein 101
1570351_at	0.004819	3.54e-04	-8.0438304	0.7272632	-4.2973515	ADAMTS6	ADAM metallopeptidase with thrombospondin type 1 motif 6
229275_at	0.001678	5.65e-05	-11.5464881	2.7008392	-4.2964973	IGFN1	immunoglobulin-like and fibronectin type III domain containing 1
235771_at	0.000686	1.00e-05	-16.099721	4.4265206	-4.2956108	LINC00472	long intergenic non-protein coding RNA 472
225912_at	0.000416	2.88e-06	20.402919	5.5440109	4.2946503	TP53INP1	tumor protein p53 inducible nuclear protein 1
226301_at	0.00437	2.99e-04	-8.3196315	0.9122135	-4.2928791	SLC18B1	solute carrier family 18 member B1
226764_at	0.006751	5.98e-04	-7.2334782	0.1466935	-4.2912182	ZNF827	zinc finger protein 827
211276_at	0.000227	4.15e-07	-29.4260236	6.9961234	-4.2898106	TCEAL2	transcription elongation factor A like 2
1569555_at	0.000703	1.06e-05	-15.9332169	4.3749388	-4.2897434	GDA	guanine deaminase
205560_at	0.002958	1.53e-04	-9.5005165	1.6405639	-4.2885358	PCSK5	proprotein convertase subtilisin/kexin type 5
227239_at	0.001577	5.07e-05	-11.7885401	2.8122059	-4.2855889	FAM126A	family with sequence similarity 126 member A
209618_at	0.00905	9.48e-04	6.5807416	-0.3658181	4.2843767	CTNND2	catenin delta 2
224774_s_at	0.002399	1.07e-04	-10.1909645	2.0241348	-4.2769416	NAV1	neuron navigator 1
201505_at	0.000278	9.67e-07	-25.088	6.41017	-4.2728709	LAMB1	laminin subunit beta 1
205830_at	0.002793	1.39e-04	-9.6782602	1.7420692	-4.270958	CLGN	calmegin
1557938_s_at	0.00742	6.92e-04	-7.02097	-0.0154863	-4.2671819	PTRF	polymerase I and transcript release factor
214023_x_at	0.000822	1.50e-05	-14.9080475	4.0406781	-4.2659783	TUBB2B	tubulin beta 2B class IIb
211708_s_at	0.000471	4.34e-06	18.8765889	5.1903886	4.2657559	SCD	stearoyl-CoA desaturase
236864_at	0.002852	1.44e-04	-9.6153107	1.7063461	-4.2545403	SYTL3	synaptotagmin like 3
241363_at	0.007073	6.44e-04	7.1252509	0.0646429	4.2524728	EXD3	exonuclease 3'-5' domain containing 3
1568598_at	0.003572	2.10e-04	8.9221199	1.2960464	4.2523086	KAZALD1	Kazal type serine peptidase inhibitor domain 1
232968_at	0.009855	1.08e-03	6.4097226	-0.507414	4.2522852	FANK1	fibronectin type III and ankyrin repeat domains 1
209291_at	0.000928	1.89e-05	14.2563353	3.8121462	4.2493719	ID4	inhibitor of DNA binding 4, HLH protein
201416_at	0.000416	2.87e-06	20.4191877	5.5475623	4.245985	SOX4	SRY-box 4
226304_at	0.005678	4.57e-04	-7.6380248	0.443746	-4.2451183	HSPB6	heat shock protein family B (small) member 6
213412_at	0.004458	3.11e-04	8.253544	0.8684454	4.2431741	TJP3	tight junction protein 3
214788_x_at	0.000865	1.64e-05	-14.6561984	3.953918	-4.2416147	DDN	dendrin
1560697_at	0.007804	7.47e-04	-6.9115586	-0.10071	-4.2404297	TRHDE-AS1	TRHDE antisense RNA 1
235156_at	0.00114	2.83e-05	-13.1944533	3.4099243	-4.2395988	BRWD3	bromodomain and WD repeat domain containing 3
230430_at	0.005259	4.03e-04	7.8377996	0.5850632	4.237655	ENTPD2	ectonucleoside triphosphate diphosphohydrolase 2
201185_at	0.004073	2.64e-04	8.5299777	1.0492789	4.2361596	HTRA1	HtrA serine peptidase 1
215041_s_at	0.003823	2.39e-04	-8.6980186	1.1563895	-4.2348411	DOCK9	dedicator of cytokinesis 9
204341_at	0.000704	1.06e-05	15.9140843	4.3689651	4.2347659	TRIM16	tripartite motif containing 16
208358_s_at	0.001474	4.53e-05	-12.0481868	2.9287574	-4.2313055	UGT8	UDP glycosyltransferase 8
1552337_s_at	0.003966	2.55e-04	-8.586793	1.0857271	-4.2298265	HOXD4	homeobox D4
232202_at	0.000254	6.34e-07	27.1702451	6.7125642	4.2274705	FAM83B	family with sequence similarity 83 member B
203549_s_at	0.004929	3.66e-04	-7.9905513	0.6908282	-4.2257804	LPL	lipoprotein lipase
1563226_at	0.006643	5.82e-04	7.2730486	0.176415	4.2212051	SLC38A10	solute carrier family 38 member 10
211352_s_at	0.001198	3.18e-05	12.9037003	3.2927696	4.2211441	NCOA3	nuclear receptor coactivator 3
233955_x_at	0.000346	1.75e-06	22.422863	5.953622	4.2187123	CXXC5	CXXC finger protein 5
222996_s_at	0.000306	1.26e-06	23.8575183	6.2100386	4.2175395	CXXC5	CXXC finger protein 5
230135_at	0.001185	3.12e-05	-12.9455989	3.309849	-4.216501	HHIP	hedgehog interacting protein
204551_s_at	0.00058	7.27e-06	-17.1142107	4.7257691	-4.2144851	AHSG	alpha 2-HS glycoprotein
204151_x_at	0.000254	6.78e-07	26.8238962	6.6651681	4.2109383	AKR1C1	aldo-keto reductase family 1 member C1
235548_at	0.00263	1.24e-04	-9.8973848	1.8645293	-4.2109243	APCDD1L	APC down-regulated 1 like
218154_at	0.005083	3.85e-04	-7.910458	0.635615	-4.2095952	GSDMD	gasdermin D
222830_at	0.000671	9.33e-06	16.3185759	4.4932305	4.2095289	GRHL1	grainyhead like transcription factor 1
206953_s_at	0.000354	1.81e-06	-22.2801848	5.9266446	-4.2027165	ADGRL2	adhesion G protein-coupled receptor L2
209603_at	0.000317	1.40e-06	23.3841407	6.1283185	4.2022403	GATA3	GATA binding protein 3
220144_s_at	0.00437	2.99e-04	8.318251	0.9113027	4.2019397	ANKEF1	ankyrin repeat and EF-hand domain containing 1
221884_at	0.00052	5.34e-06	18.1487681	5.006402	4.2016348	MECOM	MDS1 and EVI1 complex locus
208869_s_at	0.002134	8.75e-05	-10.6019796	2.2394038	-4.200122	GABARAPL1	GABA type A receptor associated protein like 1
226192_at	0.000628	8.47e-06	16.6228282	4.5839666	4.198512	AR	androgen receptor
228618_at	0.000938	1.93e-05	-14.1946226	3.7898133	-4.1982137	PEAR1	platelet endothelial aggregation receptor 1
226552_at	0.000256	6.93e-07	26.718979	6.6505926	4.191671	IER5L	immediate early response 5 like
231559_at	0.002922	1.51e-04	-9.5309403	1.658079	-4.1869674	NNMT	nicotinamide N-methyltransferase
202627_s_at	0.00175	6.10e-05	-11.3760812	2.6208143	-4.1768858	SERPINE1	serpin family E member 1
238063_at	0.000553	6.39e-06	17.5385478	4.8437172	4.1742315	TMEM154	transmembrane protein 154
202597_at	0.003958	2.54e-04	8.5926202	1.0894518	4.1738255	IRF6	interferon regulatory factor 6
204683_at	0.000666	9.23e-06	-16.3548382	4.504166	-4.1729379	ICAM2	intercellular adhesion molecule 2
204019_s_at	0.000304	1.21e-06	24.0433894	6.2413855	4.1693301	SH3YL1	SH3 and SYLF domain containing 1
244070_at	0.000772	1.28e-05	-15.3732686	4.196021	-4.1623189	SYNE1	spectrin repeat containing nuclear envelope protein 1
1555798_at	0.002089	8.42e-05	-10.6815407	2.2800156	-4.1534321	LOC400692	uncharacterized LOC400692
232176_at	0.002728	1.34e-04	9.753608	1.784507	4.1524308	SLITRK6	SLIT and NTRK like family member 6
223300_s_at	0.000362	2.03e-06	-21.8049584	5.8347393	-4.1473838	CCDC82	coiled-coil domain containing 82
220230_s_at	0.001052	2.41e-05	-13.6054781	3.5702465	-4.1460759	CYB5R2	cytochrome b5 reductase 2
226415_at	0.004459	3.12e-04	8.2504134	0.8663637	4.1448769	VAT1L	vesicle amine transport 1 like
226614_s_at	0.000524	5.60e-06	-17.9839669	4.9632473	-4.1448252	FAM167A	family with sequence similarity 167 member A
204612_at	0.000566	6.77e-06	17.3492612	4.7916059	4.1433451	PKIA	protein kinase (cAMP-dependent, catalytic) inhibitor alpha
213668_s_at	0.004743	3.45e-04	8.0853367	0.7554867	4.1424432	SOX4	SRY-box 4
238949_at	0.000445	3.64e-06	-19.5164069	5.3436925	-4.1405345	RNF145	ring finger protein 145
1562991_at	0.000795	1.38e-05	-15.1516031	4.1227852	-4.1402942	ZNF292	zinc finger protein 292
1559203_s_at	0.00031	1.34e-06	-23.5738527	6.1613986	-4.1388358	KRAS	KRAS proto-oncogene, GTPase
223974_at	0.002374	1.05e-04	-10.2323308	2.0462248	-4.1322258	DLGAP1-AS2	DLGAP1 antisense RNA 2
216298_at	0.004176	2.77e-04	-8.450131	0.9976463	-4.1296211	TARP	TCR gamma alternate reading frame protein
243349_at	0.002015	7.90e-05	10.8173426	2.3485676	4.1281393	KIAA1324	KIAA1324
36499_at	0.000429	3.12e-06	20.1049712	5.4781905	4.1279691	CELSR2	cadherin EGF LAG seven-pass G-type receptor 2
1559204_x_at	0.002457	1.11e-04	-10.1128866	1.9821751	-4.1263871	KRAS	KRAS proto-oncogene, GTPase
225973_at	0.000438	3.52e-06	-19.6476893	5.374221	-4.1242324	TAP2	transporter 2, ATP binding cassette subfamily B member
238583_at	0.003179	1.73e-04	-9.2727247	1.5075347	-4.1238311	MSRB3	methionine sulfoxide reductase B3
213742_at	0.000254	6.47e-07	-27.0670112	6.6985517	-4.1224499	SRSF11	serine and arginine rich splicing factor 11
220027_s_at	0.000859	1.62e-05	-14.6863041	3.9643904	-4.1224066	RASIP1	Ras interacting protein 1
202708_s_at	0.001959	7.55e-05	10.9124438	2.3960065	4.1185718	HIST2H2BE	histone cluster 2, H2be
223582_at	0.002851	1.44e-04	9.6178509	1.7077924	4.1174118	ADGRV1	adhesion G protein-coupled receptor V1
205542_at	0.001981	7.68e-05	-10.8763195	2.3780413	-4.1170738	STEAP1	six transmembrane epithelial antigen of the prostate 1
204030_s_at	0.000375	2.32e-06	-21.2687374	5.727113	-4.1119625	IQCJ-SCHIP1///SCHIP1	IQCJ-SCHIP1 readthrough///schwannomin interacting protein 1
1552785_at	0.009212	9.75e-04	-6.5424496	-0.3972467	-4.1065209	ZNF781	zinc finger protein 781
207623_at	0.00691	6.21e-04	-7.179135	0.1056342	-4.1053218	ABCF2	ATP binding cassette subfamily F member 2
224925_at	0.009281	9.86e-04	6.5272867	-0.4097355	4.1051555	PREX1	phosphatidylinositol-3,4,5-trisphosphate dependent Rac exchange factor 1
224937_at	0.000306	1.24e-06	23.9449254	6.2248308	4.1049053	PTGFRN	prostaglandin F2 receptor inhibitor
1557104_at	0.003016	1.59e-04	-9.4324658	1.6011736	-4.1011155	ZSCAN30	zinc finger and SCAN domain containing 30
226279_at	0.000354	1.84e-06	22.2251583	5.9161653	4.1006161	PRSS23	protease, serine 23
238105_x_at	0.00078	1.31e-05	15.2980324	4.1713207	4.1001053	WNT7B	Wnt family member 7B
239202_at	0.001144	2.87e-05	-13.160497	3.3964053	-4.0978171	RAB3B	RAB3B, member RAS oncogene family
211260_at	0.008155	8.08e-04	6.8015731	-0.1875942	4.0916569	BMP7	bone morphogenetic protein 7
223796_at	0.001992	7.74e-05	-10.8596515	2.3697296	-4.0860747	CNTNAP3B///CNTNAP3P2///CNTNAP3	contactin associated protein-like 3B///contactin associated protein-like 3 pseudogene 2///contactin associated protein-like 3
231798_at	0.000554	6.45e-06	-17.5100747	4.8359294	-4.0858887	NOG	noggin
226077_at	0.000254	6.50e-07	-27.0443574	6.6954638	-4.0832768	RNF145	ring finger protein 145
202275_at	0.000944	1.96e-05	14.1649474	3.7790304	4.083105	G6PD	glucose-6-phosphate dehydrogenase
231856_at	0.001058	2.45e-05	13.5670296	3.5555049	4.0825435	ARFGEF3	ARFGEF family member 3
206999_at	0.007296	6.75e-04	-7.0576952	0.0128544	-4.0824759	IL12RB2	interleukin 12 receptor subunit beta 2
225681_at	0.000276	9.54e-07	-25.1533662	6.4203302	-4.0821263	CTHRC1	collagen triple helix repeat containing 1
224119_at	0.004669	3.35e-04	-8.1336504	0.7881633	-4.0817701	ZBTB46-AS1	ZBTB46 antisense RNA 1
241700_at	0.002343	1.03e-04	-10.2759443	2.0694101	-4.0809112	ZFHX4	zinc finger homeobox 4
232608_x_at	0.001663	5.57e-05	11.5773182	2.7151728	4.0788962	CARD14	caspase recruitment domain family member 14
229385_s_at	0.001036	2.34e-05	13.6805076	3.598865	4.0760591	TINCR	tissue differentiation-inducing non-protein coding RNA
1556551_s_at	0.001489	4.61e-05	12.0084726	2.9111212	4.0744923	SLC39A6	solute carrier family 39 member 6
221901_at	0.005409	4.21e-04	-7.7678472	0.5359713	-4.0740162	KIAA1644	KIAA1644
238462_at	0.00164	5.45e-05	-11.6270518	2.7382027	-4.0728512	UBASH3B	ubiquitin associated and SH3 domain containing B
218552_at	0.001187	3.13e-05	12.9382946	3.3068764	4.0688182	ECHDC2	enoyl-CoA hydratase domain containing 2
1562389_at	0.001484	4.59e-05	12.0187157	2.9156764	4.067165	LOC101927359	uncharacterized LOC101927359
218847_at	0.00026	7.97e-07	-26.0183842	6.550577	-4.0641868	IGF2BP2	insulin like growth factor 2 mRNA binding protein 2
244570_at	0.0022	9.27e-05	10.4849522	2.1790531	4.0614175	LOC101928433	uncharacterized LOC101928433
203851_at	0.000526	5.64e-06	-17.9612067	4.9572426	-4.05828	IGFBP6	insulin like growth factor binding protein 6
201510_at	0.002476	1.13e-04	10.0837771	1.9664419	4.056002	ELF3	E74 like ETS transcription factor 3
219857_at	0.00155	4.94e-05	11.8507253	2.8403903	4.0542878	PLEKHS1	pleckstrin homology domain containing S1
206743_s_at	0.004664	3.34e-04	-8.1362356	0.7899065	-4.0525219	ASGR1	asialoglycoprotein receptor 1
236623_at	0.003001	1.57e-04	9.4513033	1.6121071	4.0514414	ATP1A1-AS1	ATP1A1 antisense RNA 1
223170_at	0.007626	7.23e-04	-6.9590156	-0.063598	-4.0497908	TMEM98	transmembrane protein 98
209655_s_at	0.000467	4.21e-06	-18.9850269	5.2169108	-4.0482104	TMEM47	transmembrane protein 47
210138_at	0.004705	3.40e-04	-8.110281	0.7723812	-4.0467739	RGS20	regulator of G-protein signaling 20
214920_at	0.001177	3.08e-05	-12.981542	3.3244474	-4.0404341	THSD7A	thrombospondin type 1 domain containing 7A
219710_at	0.007361	6.85e-04	-7.0366754	-0.0033503	-4.0404231	SH3TC2	SH3 domain and tetratricopeptide repeats 2
238605_at	0.008137	8.04e-04	-6.8088025	-0.1818454	-4.0378739	NOL4	nucleolar protein 4
223629_at	0.000693	1.03e-05	-16.0205549	4.4020858	-4.0372311	PCDHB5	protocadherin beta 5
206008_at	0.001339	3.84e-05	-12.4429724	3.1004361	-4.0371766	TGM1	transglutaminase 1
225776_at	0.000433	3.29e-06	-19.9008378	5.4322266	-4.0356382	RBMS2	RNA binding motif single stranded interacting protein 2
39402_at	0.000686	9.96e-06	-16.1161061	4.4315575	-4.0347355	IL1B	interleukin 1 beta
227121_at	0.007237	6.67e-04	-7.0739167	0.0253304	-4.033205	ZBTB20	zinc finger and BTB domain containing 20
219946_x_at	0.000704	1.07e-05	15.9043757	4.3659301	4.0328041	MYH14	myosin, heavy chain 14, non-muscle
1555852_at	0.006041	5.04e-04	-7.4884698	0.3356641	-4.0301223	PSMB8-AS1	PSMB8 antisense RNA 1 (head to head)
238008_at	0.003459	1.99e-04	-9.0174635	1.3543893	-4.0298513	PRR18	proline rich 18
205798_at	0.003136	1.70e-04	-9.3109768	1.5301094	-4.029601	IL7R	interleukin 7 receptor
203173_s_at	0.001781	6.27e-05	11.3150071	2.5917996	4.0284999	C16orf62	chromosome 16 open reading frame 62
212543_at	0.000336	1.62e-06	22.7444907	6.013422	4.0228252	AIM1	absent in melanoma 1
213172_at	0.000573	7.06e-06	17.2093116	4.7525586	4.021142	TTC9	tetratricopeptide repeat domain 9
229391_s_at	0.003541	2.07e-04	8.9552046	1.3163632	4.0196199	FAM26F	family with sequence similarity 26 member F
223301_s_at	0.004103	2.68e-04	-8.5037084	1.032345	-4.0171187	CCDC82	coiled-coil domain containing 82
206115_at	0.001885	7.01e-05	11.0725392	2.4748311	4.0157208	EGR3	early growth response 3
243446_at	0.001663	5.56e-05	-11.5790021	2.7159544	-4.0151127	AJUBA	ajuba LIM protein
227345_at	0.001686	5.69e-05	-11.5270756	2.6917914	-4.0147729	TNFRSF10D	TNF receptor superfamily member 10d
219807_x_at	0.002013	7.88e-05	10.8226024	2.3512034	4.0147088	MIA-RAB4B///RAB4B	MIA-RAB4B readthrough (NMD candidate)///RAB4B, member RAS oncogene family
232390_at	0.002183	9.13e-05	10.5152376	2.194742	4.0146067	NCAM2	neural cell adhesion molecule 2
214720_x_at	0.000319	1.42e-06	-23.3266741	6.1182096	-4.0116528	SEPT10	septin 10
208056_s_at	0.002177	9.08e-05	10.5256399	2.2001192	4.0110611	CBFA2T3	CBFA2/RUNX1 translocation partner 3
202497_x_at	0.002147	8.84e-05	-10.5819526	2.2291281	-4.0103659	SLC2A3	solute carrier family 2 member 3
207034_s_at	0.000556	6.59e-06	-17.4381867	4.816187	-4.0094191	GLI2	GLI family zinc finger 2
226189_at	0.001704	5.83e-05	-11.4745123	2.6672046	-4.0094107	ITGB8	integrin subunit beta 8
230741_at	0.007907	7.67e-04	-6.875044	-0.1294189	-4.0077888	P2RX7	purinergic receptor P2X 7
200878_at	0.000306	1.27e-06	23.8212478	6.2038735	4.0040991	EPAS1	endothelial PAS domain protein 1
238819_at	0.001704	5.83e-05	-11.4732843	2.6666286	-4.0031321	ZNF347	zinc finger protein 347
224909_s_at	0.001829	6.63e-05	11.192006	2.5328211	4.0022958	PREX1	phosphatidylinositol-3,4,5-trisphosphate dependent Rac exchange factor 1
213537_at	0.004573	3.24e-04	-8.1875888	0.8244226	-4.0014095	HLA-DPA1	major histocompatibility complex, class II, DP alpha 1
201425_at	0.001031	2.32e-05	-13.7100474	3.6100787	-4.0002445	ALDH2	aldehyde dehydrogenase 2 family (mitochondrial)
203641_s_at	0.008173	8.11e-04	6.7958136	-0.192178	3.9989482	COBLL1	cordon-bleu WH2 repeat protein like 1
217730_at	0.00036	1.96e-06	-21.9420524	5.8615808	-3.9985857	MIR6513///TMBIM1	microRNA 6513///transmembrane BAX inhibitor motif containing 1
205581_s_at	0.001172	3.06e-05	-13.0010475	3.3323491	-3.991027	NOS3	nitric oxide synthase 3
207327_at	0.001786	6.36e-05	-11.2832602	2.576647	-3.9903527	EYA4	EYA transcriptional coactivator and phosphatase 4
213245_at	0.000865	1.64e-05	14.6546079	3.9533639	3.9877171	ADCY1	adenylate cyclase 1
239879_at	0.002457	1.12e-04	-10.1096361	1.9804207	-3.9875824	LINC01114	long intergenic non-protein coding RNA 1114
220278_at	0.000536	6.02e-06	-17.7404722	4.8984353	-3.9794504	KDM4D	lysine demethylase 4D
211030_s_at	0.004743	3.45e-04	8.0855652	0.7556417	3.9793572	SLC6A6	solute carrier family 6 member 6
226142_at	0.001181	3.10e-05	-12.9656046	3.3179805	-3.9787015	GLIPR1	GLI pathogenesis related 1
219622_at	0.002349	1.03e-04	10.2643105	2.0632359	3.9735706	RAB20	RAB20, member RAS oncogene family
205646_s_at	0.00045	3.77e-06	-19.3878349	5.3134935	-3.9722389	PAX6	paired box 6
222862_s_at	0.002817	1.41e-04	-9.6525301	1.7274973	-3.9705901	AK5	adenylate kinase 5
220197_at	0.000804	1.43e-05	-15.0476879	4.0879661	-3.9698953	ATP6V0A4	ATPase H+ transporting V0 subunit a4
242338_at	0.000497	4.96e-06	18.404215	5.0721848	3.9695529	TMEM64	transmembrane protein 64
235148_at	0.002083	8.33e-05	10.7058213	2.292343	3.9671707	KRTCAP3	keratinocyte associated protein 3
211990_at	0.000804	1.43e-05	-15.0329955	4.0830177	-3.9648633	HLA-DPA1	major histocompatibility complex, class II, DP alpha 1
1553994_at	0.000454	3.92e-06	-19.2498043	5.2807369	-3.9646663	NT5E	5'-nucleotidase ecto
202202_s_at	0.009963	1.09e-03	-6.3876874	-0.5258909	-3.9632314	LAMA4	laminin subunit alpha 4
1568813_at	0.002026	7.96e-05	-10.8016181	2.340679	-3.9618349	SLC16A1-AS1	SLC16A1 antisense RNA 1
204225_at	0.009318	9.92e-04	6.5181995	-0.4172319	3.954576	HDAC4	histone deacetylase 4
218950_at	0.000429	3.13e-06	-20.0895216	5.4747368	-3.954199	ARAP3	ArfGAP with RhoGAP domain, ankyrin repeat and PH domain 3
201147_s_at	0.001611	5.28e-05	11.697831	2.7707831	3.9526521	TIMP3	TIMP metallopeptidase inhibitor 3
243276_at	0.002457	1.12e-04	-10.109764	1.9804897	-3.9522112	ALS2CL	ALS2 C-terminal like
229942_at	0.006994	6.33e-04	-7.1506544	0.0840029	-3.9493524	BNC2	basonuclin 2
229357_at	0.002162	8.99e-05	-10.5466056	2.2109394	-3.9491039	ADAMTS5	ADAM metallopeptidase with thrombospondin type 1 motif 5
209301_at	0.000254	6.71e-07	26.8794772	6.6728482	3.9490462	CA2	carbonic anhydrase 2
213931_at	0.009712	1.05e-03	6.4385179	-0.4833494	3.9477977	ID2B///ID2	inhibitor of DNA binding 2B, HLH protein (pseudogene)///inhibitor of DNA binding 2, HLH protein
1553995_a_at	0.000275	9.43e-07	-25.2083326	6.4288384	-3.9446651	NT5E	5'-nucleotidase ecto
208189_s_at	0.009883	1.08e-03	-6.4030894	-0.5129704	-3.9444623	MYO7A	myosin VIIA
229363_at	0.008293	8.29e-04	-6.7645959	-0.2170824	-3.9423233	LINC00920	long intergenic non-protein coding RNA 920
1554314_at	0.00052	5.34e-06	18.1500317	5.0067307	3.9394333	C6orf141	chromosome 6 open reading frame 141
1552327_at	0.006553	5.70e-04	-7.3047292	0.2001042	-3.9380097	ARMCX4	armadillo repeat containing, X-linked 4
214298_x_at	0.000475	4.42e-06	-18.8102928	5.1740626	-3.9356473	SEPT6	septin 6
205051_s_at	0.001061	2.46e-05	13.5526472	3.5499772	3.9350045	KIT	KIT proto-oncogene receptor tyrosine kinase
204991_s_at	0.000869	1.67e-05	14.5978747	3.9335506	3.9328509	NF2	neurofibromin 2
205158_at	0.003273	1.81e-04	-9.190979	1.4589678	-3.9270959	RNASE4	ribonuclease A family member 4
218526_s_at	0.000432	3.26e-06	-19.933136	5.4395468	-3.9265125	RANGRF	RAN guanine nucleotide release factor
243354_at	0.004705	3.40e-04	-8.1099972	0.7721892	-3.9251199	LOC101930373///HYDIN2///HYDIN	hydrocephalus-inducing protein homolog///HYDIN2, axonemal central pair apparatus protein (pseudogene)///HYDIN, axonemal central pair apparatus protein
236852_at	0.003957	2.54e-04	-8.594319	1.0905371	-3.9203748	FBXO43	F-box protein 43
226876_at	0.000331	1.54e-06	-22.9701562	6.0545596	-3.9202276	FAM101B	family with sequence similarity 101 member B
226186_at	0.003704	2.24e-04	8.8100913	1.2266797	3.9176008	TMOD2	tropomodulin 2
218983_at	0.002852	1.44e-04	-9.612827	1.7049315	-3.9170535	C1RL	complement C1r subcomponent like
205453_at	0.005424	4.23e-04	-7.760151	0.5305447	-3.9163707	HOXB2	homeobox B2
210314_x_at	0.003078	1.64e-04	9.374349	1.567298	3.9090614	TNFSF13	tumor necrosis factor superfamily member 13
1555431_a_at	0.007223	6.65e-04	-7.0785091	0.0288577	-3.9088484	IL31RA	interleukin 31 receptor A
205313_at	0.000732	1.16e-05	-15.6443074	4.2836924	-3.9052639	HNF1B	HNF1 homeobox B
1552814_a_at	0.001907	7.14e-05	-11.0326867	2.4553294	-3.9037649	KLF14	Kruppel like factor 14
223103_at	0.000758	1.24e-05	15.462779	4.2252	3.9008232	STARD10	StAR related lipid transfer domain containing 10
220675_s_at	0.004158	2.74e-04	-8.4676227	1.0089985	-3.9006754	PNPLA3	patatin like phospholipase domain containing 3
217230_at	0.005133	3.90e-04	-7.8883376	0.6202718	-3.9006643	EZR	ezrin
1552701_a_at	0.008326	8.37e-04	-6.7517863	-0.2273306	-3.9005414	CARD16	caspase recruitment domain family member 16
207808_s_at	0.001466	4.50e-05	-12.0654976	2.9364234	-3.8991206	PROS1	protein S (alpha)
203650_at	0.002095	8.46e-05	-10.6729714	2.2756575	-3.8977876	PROCR	protein C receptor
210202_s_at	0.005097	3.86e-04	-7.9052223	0.6319871	-3.8889019	BIN1	bridging integrator 1
243084_at	0.001819	6.58e-05	-11.2090968	2.5410599	-3.8853106	CALD1	caldesmon 1
222364_at	0.006223	5.27e-04	7.4232994	0.2879373	3.8830959	SLC44A1	solute carrier family 44 member 1
238965_at	0.000554	6.50e-06	17.4828303	4.8284609	3.8800193	C21orf2	chromosome 21 open reading frame 2
206440_at	0.001781	6.28e-05	11.311247	2.5900074	3.8793636	LIN7A	lin-7 homolog A, crumbs cell polarity complex component
235955_at	0.003901	2.49e-04	8.6322543	1.1147189	3.874786	MARVELD2	MARVEL domain containing 2
1557094_at	0.001426	4.27e-05	-12.1890761	2.9907773	-3.8740072	LOC100996760	uncharacterized LOC100996760
204011_at	0.000434	3.35e-06	-19.8334051	5.4168851	-3.8729084	SPRY2	sprouty RTK signaling antagonist 2
223495_at	0.004613	3.29e-04	-8.162224	0.8074005	-3.8711965	CCDC8	coiled-coil domain containing 8
210607_at	0.006532	5.67e-04	-7.3124168	0.2058385	-3.8684609	FLT3LG	fms related tyrosine kinase 3 ligand
205379_at	0.001551	4.94e-05	11.8473227	2.8388526	3.8632241	CBR3	carbonyl reductase 3
211379_x_at	0.000275	9.29e-07	25.2771424	6.4394443	3.862206	B3GALNT1	beta-1,3-N-acetylgalactosaminyltransferase 1 (globoside blood group)
229459_at	0.003158	1.72e-04	9.2896681	1.5175458	3.861507	FAM19A5	family with sequence similarity 19 member A5, C-C motif chemokine like
204416_x_at	0.003819	2.38e-04	-8.7099809	1.1639353	-3.8589575	APOC1	apolipoprotein C1
227867_at	0.002616	1.23e-04	-9.9190593	1.8764852	-3.8588848	TRABD2A	TraB domain containing 2A
1553169_at	0.000556	6.57e-06	-17.4463337	4.8184302	-3.8588256	LRRN4	leucine rich repeat neuronal 4
209480_at	0.003958	2.54e-04	-8.5918045	1.0889305	-3.8551426	HLA-DQB1	major histocompatibility complex, class II, DQ beta 1
213059_at	0.001276	3.59e-05	-12.6022641	3.1678859	-3.8544368	CREB3L1	cAMP responsive element binding protein 3 like 1
227458_at	0.000875	1.69e-05	-14.559386	3.9200523	-3.8538712	CD274	CD274 molecule
213425_at	0.000429	3.11e-06	-20.1149857	5.4804271	-3.8520957	WNT5A	Wnt family member 5A
203231_s_at	0.001108	2.64e-05	13.3684167	3.4785212	3.8516717	ATXN1	ataxin 1
227929_at	0.002537	1.18e-04	10.0071609	1.9247974	3.8498844	LIN7A	lin-7 homolog A, crumbs cell polarity complex component
238905_at	0.001775	6.22e-05	-11.3327056	2.600226	-3.8480092	RHOJ	ras homolog family member J
204990_s_at	0.00672	5.93e-04	7.2457519	0.1559281	3.8472662	ITGB4	integrin subunit beta 4
217548_at	0.007041	6.39e-04	-7.1355738	0.0725175	-3.8469217	ARPIN	actin-related protein 2/3 complex inhibitor
212151_at	0.002721	1.33e-04	9.7619282	1.7891719	3.8465979	PBX1	PBX homeobox 1
230964_at	0.000416	2.88e-06	20.4114054	5.545864	3.846523	FREM2	FRAS1 related extracellular matrix protein 2
223856_at	0.0045	3.16e-04	8.2278724	0.8513514	3.8432789	AKR1E2	aldo-keto reductase family 1 member E2
233250_x_at	0.003039	1.61e-04	-9.4106127	1.5884613	-3.8424991	FOXRED2	FAD dependent oxidoreductase domain containing 2
210829_s_at	0.000307	1.31e-06	23.6722724	6.1783853	3.8414891	SSBP2	single stranded DNA binding protein 2
214031_s_at	0.009274	9.84e-04	-6.5295957	-0.407832	-3.8405406	KRT7	keratin 7
227544_at	0.009386	1.00e-03	6.5020499	-0.4305765	3.8389665	TMEM229B	transmembrane protein 229B
215307_at	0.002728	1.34e-04	-9.7520062	1.7836085	-3.8386392	ZNF529	zinc finger protein 529
210297_s_at	0.002705	1.32e-04	9.7891135	1.8043845	3.8361045	MSMB	microseminoprotein beta
229289_at	0.005487	4.33e-04	7.7234957	0.5046286	3.8327797	FAM71E1	family with sequence similarity 71 member E1
202089_s_at	0.000427	3.05e-06	20.1799169	5.4948873	3.8299423	SLC39A6	solute carrier family 39 member 6
224352_s_at	0.0003	1.18e-06	-24.180896	6.2643134	-3.8289114	CFL2	cofilin 2
232231_at	0.000572	7.01e-06	17.2353491	4.7598571	3.8271599	RUNX2	runt related transcription factor 2
212096_s_at	0.000609	8.00e-06	16.8040963	4.6369462	3.8253927	MTUS1	microtubule associated tumor suppressor 1
34187_at	0.000266	8.51e-07	-25.7018349	6.5038054	-3.8220437	RBMS2	RNA binding motif single stranded interacting protein 2
233385_x_at	0.007213	6.64e-04	7.0817333	0.031333	3.8211808	MIA-RAB4B///RAB4B	MIA-RAB4B readthrough (NMD candidate)///RAB4B, member RAS oncogene family
211651_s_at	0.000804	1.43e-05	-15.0423273	4.0861614	-3.8209101	LAMB1	laminin subunit beta 1
227001_at	0.000958	2.02e-05	14.0792783	3.7477397	3.8193808	NIPAL2	NIPA like domain containing 2
219179_at	0.000307	1.31e-06	-23.672747	6.1784669	-3.8185543	DACT1	dishevelled binding antagonist of beta catenin 1
213943_at	0.000502	5.05e-06	-18.3416179	5.0561879	-3.8180473	TWIST1	twist family bHLH transcription factor 1
235599_at	0.001562	5.00e-05	-11.8214657	2.8271503	-3.8163808	LINC01139	long intergenic non-protein coding RNA 1139
1563010_at	0.007116	6.51e-04	-7.1103071	0.0532251	-3.8158088	ITGB8	integrin subunit beta 8
228051_at	0.000442	3.58e-06	19.576765	5.3577666	3.8144813	ARFGEF3	ARFGEF family member 3
226885_at	0.000497	4.97e-06	-18.4001719	5.071154	-3.8138506	RNF217	ring finger protein 217
1555007_s_at	0.000464	4.09e-06	-19.096236	5.2438786	-3.8128221	WDR66	WD repeat domain 66
230968_at	0.006691	5.89e-04	-7.2571618	0.1645001	-3.8078348	HDAC9	histone deacetylase 9
215112_x_at	0.009535	1.03e-03	-6.4723728	-0.455173	-3.8072259	MCF2L2	MCF.2 cell line derived transforming sequence-like 2
209030_s_at	0.003086	1.65e-04	9.3620358	1.5600927	3.8059391	CADM1	cell adhesion molecule 1
224229_s_at	0.001615	5.30e-05	-11.6891859	2.7668159	-3.8015093	AKT3	AKT serine/threonine kinase 3
228360_at	0.001944	7.45e-05	10.9404535	2.4098906	3.8009135	LYPD6B	LY6/PLAUR domain containing 6B
232154_at	0.000722	1.12e-05	15.7493029	4.3171126	3.7991253	ADM5	adrenomedullin 5 (putative)
1559871_s_at	0.002886	1.47e-04	9.5740733	1.6828105	3.7981612	LOC100129129	uncharacterized LOC100129129
205003_at	0.000409	2.79e-06	-20.5280195	5.5712079	-3.7981171	DOCK4	dedicator of cytokinesis 4
204271_s_at	0.001921	7.24e-05	-11.0004452	2.4394942	-3.796836	EDNRB	endothelin receptor type B
205110_s_at	0.000665	9.19e-06	16.3651364	4.5072656	3.7951038	FGF13	fibroblast growth factor 13
230112_at	0.004823	3.54e-04	-8.0410844	0.7253911	-3.7878792	MARCH4	membrane associated ring-CH-type finger 4
241574_s_at	0.000466	4.13e-06	-19.059111	5.2349019	-3.7850508	IGF2BP1	insulin like growth factor 2 mRNA binding protein 1
204915_s_at	0.00363	2.17e-04	8.870769	1.2643607	3.7843645	SOX11	SRY-box 11
1555460_a_at	0.000378	2.38e-06	21.1659524	5.7059906	3.7764919	SLC39A6	solute carrier family 39 member 6
239846_at	0.001384	4.08e-05	12.2983476	3.0383005	3.7764411	MTHFD1	methylenetetrahydrofolate dehydrogenase, cyclohydrolase and formyltetrahydrofolate synthetase 1
1569025_s_at	0.004589	3.26e-04	-8.1769516	0.8172903	-3.7759064	FAM13A	family with sequence similarity 13 member A
211879_x_at	0.006873	6.14e-04	7.1951141	0.1177365	3.7755046	PCDHGA3	protocadherin gamma subfamily A, 3
206600_s_at	0.004664	3.34e-04	-8.1357881	0.7896048	-3.7739393	SLC16A5	solute carrier family 16 member 5
235583_at	0.007894	7.63e-04	6.8822991	-0.123704	3.7726485	ILDR1	immunoglobulin like domain containing receptor 1
205659_at	0.000605	7.88e-06	-16.8523234	4.6509086	-3.7702982	HDAC9	histone deacetylase 9
227959_at	0.001378	4.05e-05	12.3156522	3.0457806	3.7685623	ANKRD9	ankyrin repeat domain 9
226459_at	0.008898	9.24e-04	-6.6159118	-0.33709	-3.7666451	PIK3AP1	phosphoinositide-3-kinase adaptor protein 1
230163_at	0.000438	3.52e-06	19.6494368	5.3746253	3.7612523	GFRA1	GDNF family receptor alpha 1
213258_at	0.001021	2.25e-05	13.7874856	3.6393328	3.7599093	TFPI	tissue factor pathway inhibitor
230715_at	0.005469	4.30e-04	-7.7333141	0.5115818	-3.759554	ZNF518B	zinc finger protein 518B
1570342_at	0.005526	4.38e-04	-7.7060709	0.4922683	-3.7556252	NKTR	natural killer cell triggering receptor
228560_at	0.001166	3.03e-05	13.0249722	3.3420213	3.7550039	CHDH	choline dehydrogenase
210827_s_at	0.000375	2.28e-06	21.3253102	5.7386702	3.7535905	ELF3	E74 like ETS transcription factor 3
215150_at	0.002263	9.70e-05	-10.3907507	2.1299343	-3.7464138	YOD1	YOD1 deubiquitinase
1552365_at	0.001541	4.86e-05	11.8864056	2.8564843	3.7447383	SCIN	scinderin
229974_at	0.005014	3.77e-04	-7.9435314	0.6584791	-3.742006	EVC2	EvC ciliary complex subunit 2
243018_at	0.009511	1.02e-03	-6.4777703	-0.4506924	-3.7397276	BBOX1-AS1	BBOX1 antisense RNA 1
205083_at	0.001943	7.44e-05	-10.9440594	2.4116751	-3.7391548	AOX1	aldehyde oxidase 1
1554112_a_at	0.000864	1.63e-05	14.6670853	3.9577082	3.7381108	ULK2	unc-51 like autophagy activating kinase 2
1564573_at	0.002584	1.20e-04	9.9611151	1.8996044	3.7378088	IFITM10	interferon induced transmembrane protein 10
205440_s_at	0.001127	2.75e-05	13.2671944	3.4387418	3.7368982	NPY1R	neuropeptide Y receptor Y1
227758_at	0.000676	9.65e-06	16.2151453	4.461856	3.7357297	RERG	RAS like estrogen regulated growth inhibitor
1552755_at	0.007095	6.47e-04	7.1180135	0.0591159	3.7325604	C9orf66	chromosome 9 open reading frame 66
217728_at	0.000307	1.32e-06	-23.6518367	6.1748679	-3.7322325	S100A6	S100 calcium binding protein A6
229396_at	0.006127	5.15e-04	7.4569567	0.3126341	3.7292506	OVOL1	ovo like transcriptional repressor 1
200670_at	0.000306	1.28e-06	23.7767257	6.1962844	3.7291845	XBP1	X-box binding protein 1
223235_s_at	0.009654	1.04e-03	6.4490249	-0.4745913	3.7288332	SMOC2	SPARC related modular calcium binding 2
208175_s_at	0.006285	5.34e-04	7.4023914	0.2725434	3.7286341	DMP1	dentin matrix acidic phosphoprotein 1
214519_s_at	0.007294	6.74e-04	7.0588288	0.0137271	3.7229136	RLN2	relaxin 2
211458_s_at	0.000931	1.90e-05	-14.2417809	3.8068903	-3.7223083	GABARAPL3///GABARAPL1	GABA type A receptor associated protein like 3 pseudogene///GABA type A receptor associated protein like 1
235352_at	0.005001	3.74e-04	7.9533547	0.6652526	3.7218999	MR1	major histocompatibility complex, class I-related
1555964_at	0.001182	3.11e-05	-12.958033	3.3149047	-3.7212419	ARL17B///ARL17A	ADP ribosylation factor like GTPase 17B///ADP ribosylation factor like GTPase 17A
221981_s_at	0.000722	1.13e-05	15.7407376	4.3143974	3.7202826	WDR59	WD repeat domain 59
212654_at	0.003857	2.43e-04	-8.6707167	1.1391284	-3.7186757	TPM2	tropomyosin 2 (beta)
225502_at	0.000454	3.94e-06	19.2271647	5.2753307	3.7171697	DOCK8	dedicator of cytokinesis 8
1556168_s_at	0.006113	5.13e-04	7.4626627	0.3168108	3.7098881	MROH2A	maestro heat like repeat family member 2A
206307_s_at	0.000393	2.60e-06	-20.8053143	5.6305867	-3.7092079	FOXD1	forkhead box D1
1554875_at	0.004134	2.71e-04	-8.4845481	1.019961	-3.7089837	CAMKMT	calmodulin-lysine N-methyltransferase
1563209_a_at	0.00186	6.82e-05	11.1308156	2.5032066	3.7077268	MACROD2	MACRO domain containing 2
203304_at	0.000381	2.42e-06	21.0867281	5.6895994	3.7033701	BAMBI	BMP and activin membrane bound inhibitor
208791_at	0.000497	4.99e-06	18.381727	5.066447	3.7022558	CLU	clusterin
219756_s_at	0.001938	7.38e-05	10.9605652	2.4198352	3.7004875	POF1B	premature ovarian failure, 1B
223540_at	0.008088	7.95e-04	6.8233664	-0.1702805	3.6998023	NECTIN4	nectin cell adhesion molecule 4
205316_at	0.001638	5.44e-05	11.6315256	2.7402687	3.6994992	SLC15A2	solute carrier family 15 member 2
212923_s_at	0.000373	2.20e-06	-21.47872	5.7697674	-3.6993645	PXDC1	PX domain containing 1
204467_s_at	0.000706	1.07e-05	-15.8895771	4.3612991	-3.6937959	SNCA	synuclein alpha
223125_s_at	0.000536	6.04e-06	17.7292078	4.8954063	3.6928362	C1orf21	chromosome 1 open reading frame 21
1554711_at	0.00708	6.45e-04	-7.122315	0.0624014	-3.6900326	CALHM3	calcium homeostasis modulator 3
229450_at	0.000685	9.91e-06	-16.1322487	4.4365132	-3.6883779	IFIT3	interferon induced protein with tetratricopeptide repeats 3
227976_at	0.001865	6.86e-05	-11.1162383	2.4961244	-3.6849059	SMIM10	small integral membrane protein 10
1569040_s_at	0.001257	3.48e-05	-12.6801946	3.2005141	-3.6829827	ANKRD36BP2	ankyrin repeat domain 36B pseudogene 2
226403_at	0.003799	2.35e-04	8.7314651	1.1774614	3.6829813	TMC4	transmembrane channel like 4
235367_at	0.005946	4.94e-04	-7.5206589	0.3590957	-3.6817282	MYPN	myopalladin
201627_s_at	0.002159	8.93e-05	10.5608615	2.2182832	3.6816838	INSIG1	insulin induced gene 1
236186_x_at	0.00437	2.99e-04	-8.3197636	0.9123006	-3.6801553	IL17RE	interleukin 17 receptor E
201809_s_at	0.002088	8.38e-05	-10.691435	2.2850427	-3.6747665	ENG	endoglin
240771_at	0.007868	7.58e-04	-6.890233	-0.1174605	-3.6703115	C1orf101	chromosome 1 open reading frame 101
234552_at	0.007623	7.22e-04	6.9600177	-0.0628168	3.6694848	EPPK1	epiplakin 1
218502_s_at	0.000569	6.89e-06	17.2905326	4.7752742	3.6692047	TRPS1	transcriptional repressor GATA binding 1
221667_s_at	0.001438	4.32e-05	12.162607	2.97919	3.6648364	HSPB8	heat shock protein family B (small) member 8
212704_at	0.000671	9.40e-06	-16.2979077	4.4869827	-3.6643897	ZCCHC11	zinc finger CCHC-type containing 11
216336_x_at	0.000337	1.66e-06	-22.6454184	5.9951495	-3.6599979	MT1E	metallothionein 1E
236028_at	0.003001	1.58e-04	9.4483611	1.6104009	3.6593401	IBSP	integrin binding sialoprotein
214643_x_at	0.001348	3.89e-05	-12.4077098	3.0853655	-3.658589	BIN1	bridging integrator 1
201860_s_at	0.002159	8.95e-05	-10.556474	2.2160242	-3.656338	PLAT	plasminogen activator, tissue type
239647_at	0.001219	3.30e-05	-12.8101676	3.2543989	-3.6554675	CHST13	carbohydrate sulfotransferase 13
209285_s_at	0.000471	4.33e-06	-18.8877929	5.1931394	-3.6553973	FAM208A	family with sequence similarity 208 member A
215495_s_at	0.003562	2.09e-04	-8.9347134	1.3037889	-3.6529068	SAMD4A	sterile alpha motif domain containing 4A
229497_at	0.005463	4.29e-04	-7.7376607	0.5146573	-3.6495893	ANKDD1A	ankyrin repeat and death domain containing 1A
207943_x_at	0.001047	2.38e-05	-13.6437493	3.5848687	-3.649217	PLAGL1	PLAG1 like zinc finger 1
225647_s_at	0.000452	3.89e-06	-19.2801477	5.2879679	-3.6488901	CTSC	cathepsin C
201995_at	0.000438	3.49e-06	-19.6755982	5.3806713	-3.646646	EXT1	exostosin glycosyltransferase 1
209010_s_at	0.001127	2.79e-05	-13.2348318	3.4259449	-3.6422001	TRIO	trio Rho guanine nucleotide exchange factor
209060_x_at	0.000621	8.22e-06	16.7179003	4.6118526	3.6372282	NCOA3	nuclear receptor coactivator 3
236902_at	0.001783	6.32e-05	-11.2960013	2.5827341	-3.6371775	LINC00643	long intergenic non-protein coding RNA 643
203045_at	0.001369	4.00e-05	12.3444783	3.0582135	3.6354646	NINJ1	ninjurin 1
203238_s_at	0.004466	3.13e-04	8.244667	0.8625404	3.6353946	NOTCH3	notch 3
229730_at	0.005461	4.28e-04	7.7404002	0.5165948	3.6277978	SMTNL2	smoothelin like 2
1569303_s_at	0.000786	1.34e-05	-15.2389095	4.1517978	-3.6229692	RGS20	regulator of G-protein signaling 20
223253_at	0.000719	1.11e-05	-15.7920735	4.3306412	-3.6181687	EPDR1	ependymin related 1
207700_s_at	0.000297	1.11e-06	24.4536293	6.3091403	3.6179205	NCOA3	nuclear receptor coactivator 3
222760_at	0.00052	5.35e-06	18.1434093	5.0050077	3.6177629	ZNF703	zinc finger protein 703
206315_at	0.005642	4.54e-04	7.6513041	0.4532471	3.6169751	CRLF1	cytokine receptor like factor 1
210239_at	0.005179	3.94e-04	7.8704983	0.6078682	3.6159164	IRX5	iroquois homeobox 5
227933_at	0.001806	6.50e-05	11.2362938	2.5541412	3.6155315	LINGO1	leucine rich repeat and Ig domain containing 1
227889_at	0.002378	1.05e-04	10.22475	2.0421838	3.6146261	LPCAT2	lysophosphatidylcholine acyltransferase 2
201998_at	0.003243	1.79e-04	-9.2173502	1.474684	-3.6144629	ST6GAL1	ST6 beta-galactoside alpha-2,6-sialyltransferase 1
1558195_at	0.006787	6.04e-04	7.218915	0.1357177	3.6141254	LINC00592	long intergenic non-protein coding RNA 592
209277_at	0.000549	6.33e-06	-17.5701966	4.8523525	-3.6130321	TFPI2	tissue factor pathway inhibitor 2
1555037_a_at	0.000362	2.04e-06	21.7746147	5.8287618	3.6122747	IDH1	isocitrate dehydrogenase (NADP(+)) 1, cytosolic
207661_s_at	0.001938	7.38e-05	-10.961388	2.4202416	-3.6118545	SH3PXD2A	SH3 and PX domains 2A
208373_s_at	0.007859	7.56e-04	6.8944371	-0.1141547	3.6103959	P2RY6	pyrimidinergic receptor P2Y6
221854_at	0.002095	8.48e-05	10.6676544	2.2729515	3.6095927	PKP1	plakophilin 1
221957_at	0.003358	1.89e-04	9.1177442	1.4150779	3.6063369	PDK3	pyruvate dehydrogenase kinase 3
229740_at	0.000898	1.78e-05	14.4219724	3.8714836	3.6040752	SMIM5	small integral membrane protein 5
223282_at	0.003217	1.76e-04	9.2402169	1.4882742	3.5996688	TSHZ1	teashirt zinc finger homeobox 1
218704_at	0.002892	1.48e-04	9.567438	1.6790136	3.5990259	RNF43	ring finger protein 43
219683_at	0.002706	1.32e-04	9.7857679	1.8025147	3.5982826	FZD3	frizzled class receptor 3
1570153_at	0.000786	1.34e-05	-15.2367063	4.1510683	-3.5953961	CCDC169	coiled-coil domain containing 169
201855_s_at	0.000519	5.30e-06	18.1740318	5.0129676	3.5941922	ATMIN	ATM interactor
206348_s_at	0.002633	1.25e-04	9.8938895	1.8625986	3.5917061	PDK3	pyruvate dehydrogenase kinase 3
212812_at	0.000373	2.21e-06	21.4586792	5.765725	3.5857061	SERINC5	serine incorporator 5
220225_at	0.004949	3.68e-04	7.9820856	0.6850174	3.5811188	IRX4	iroquois homeobox 4
239894_at	0.003185	1.74e-04	9.2642979	1.5025486	3.5810508	NEBL-AS1	NEBL antisense RNA 1
224950_at	0.000767	1.27e-05	15.3975395	4.2039551	3.5794525	PTGFRN	prostaglandin F2 receptor inhibitor
235903_at	0.006873	6.14e-04	7.1947764	0.117481	3.5775592	ANKS6	ankyrin repeat and sterile alpha motif domain containing 6
201867_s_at	0.000378	2.36e-06	21.1969721	5.7123822	3.5750106	TBL1X	transducin (beta)-like 1X-linked
241869_at	0.002667	1.28e-04	-9.8426556	1.8342151	-3.5740926	APOL6	apolipoprotein L6
222921_s_at	0.000385	2.50e-06	20.9596699	5.6631088	3.5740012	HEY2	hes related family bHLH transcription factor with YRPW motif 2
209900_s_at	0.000334	1.60e-06	-22.8229646	6.0278032	-3.5728897	SLC16A1	solute carrier family 16 member 1
227628_at	0.000587	7.45e-06	-17.036673	4.7037723	-3.5721043	GPX8	glutathione peroxidase 8 (putative)
228194_s_at	0.006511	5.65e-04	7.3180549	0.2100405	3.5711908	SORCS1	sortilin related VPS10 domain containing receptor 1
208306_x_at	0.000358	1.90e-06	-22.0699001	5.8863703	-3.5701875	HLA-DRB1	major histocompatibility complex, class II, DR beta 1
209442_x_at	0.002272	9.76e-05	10.3796256	2.1241013	3.5699866	ANK3	ankyrin 3, node of Ranvier (ankyrin G)
1569044_at	0.004566	3.23e-04	8.1907703	0.826554	3.5699033	CDC42BPG	CDC42 binding protein kinase gamma
215807_s_at	0.003193	1.75e-04	9.2570978	1.4982847	3.5693973	PLXNB1	plexin B1
201042_at	0.000773	1.29e-05	-15.3479691	4.187733	-3.5685468	TGM2	transglutaminase 2
230748_at	0.000429	3.15e-06	20.0687598	5.470089	3.5667072	SLC16A6	solute carrier family 16 member 6
203132_at	0.000306	1.24e-06	23.9326827	6.2227644	3.5656545	RB1	RB transcriptional corepressor 1
212385_at	0.005344	4.14e-04	-7.7954358	0.5553826	-3.5636161	TCF4	transcription factor 4
236632_at	0.000466	4.14e-06	-19.0453362	5.2315646	-3.563135	HHIP-AS1	HHIP antisense RNA 1
206941_x_at	0.003562	2.09e-04	-8.9320212	1.3021347	-3.5624195	SEMA3E	semaphorin 3E
222746_s_at	0.000865	1.64e-05	14.6495254	3.951593	3.5608364	BSPRY	B-box and SPRY domain containing
231234_at	0.002802	1.40e-04	-9.6676647	1.7360735	-3.5602988	CTSC	cathepsin C
218280_x_at	0.001357	3.93e-05	12.3841746	3.0752785	3.559793	HIST2H2AA4///HIST2H2AA3	histone cluster 2, H2aa4///histone cluster 2, H2aa3
228962_at	0.001127	2.78e-05	-13.2389739	3.4275849	-3.5574538	PDE4D	phosphodiesterase 4D
236448_at	0.003912	2.50e-04	8.6194832	1.1065898	3.5554423	UNC5A	unc-5 netrin receptor A
219883_at	0.000972	2.06e-05	-14.0184409	3.7253722	-3.5523253	TEX40	testis expressed 40
203810_at	0.000375	2.30e-06	-21.2878365	5.7310201	-3.5523233	DNAJB4	DnaJ heat shock protein family (Hsp40) member B4
228130_at	0.000385	2.49e-06	-20.9790468	5.6671649	-3.5506389	ZSCAN30	zinc finger and SCAN domain containing 30
1554234_at	0.003367	1.90e-04	9.1083773	1.4094382	3.5506218	KATNAL2	katanin catalytic subunit A1 like 2
204417_at	0.000293	1.07e-06	-24.6039034	6.333477	-3.5503422	GALC	galactosylceramidase
211812_s_at	0.000325	1.49e-06	23.1279921	6.0829388	3.5487296	B3GALNT1	beta-1,3-N-acetylgalactosaminyltransferase 1 (globoside blood group)
232918_at	0.003358	1.89e-04	-9.118246	1.4153798	-3.5476441	MIR4435-2HG	MIR4435-2 host gene
207076_s_at	0.000409	2.79e-06	20.531591	5.5719806	3.5452799	ASS1	argininosuccinate synthase 1
228121_at	0.001257	3.48e-05	12.6793308	3.2001537	3.5448147	TGFB2	transforming growth factor beta 2
217076_s_at	0.006074	5.08e-04	-7.4763638	0.3268276	-3.5426638	LOC401021///HOXD4///HOXD3	uncharacterized LOC401021///homeobox D4///homeobox D3
222853_at	0.003032	1.60e-04	9.4178606	1.5926809	3.5351859	FLRT3	fibronectin leucine rich transmembrane protein 3
202083_s_at	0.000346	1.76e-06	-22.4046969	5.9502027	-3.5339273	SEC14L1	SEC14 like lipid binding 1
240192_at	0.003322	1.86e-04	9.1453688	1.4316758	3.5318015	GATA3-AS1	GATA3 antisense RNA 1
219424_at	0.002881	1.47e-04	-9.5792131	1.6857498	-3.5291924	EBI3	Epstein-Barr virus induced 3
213547_at	0.00056	6.66e-06	-17.4018747	4.8061709	-3.5281004	CAND2	cullin associated and neddylation dissociated 2 (putative)
213400_s_at	0.000408	2.75e-06	20.5796957	5.5823677	3.5243479	TBL1X	transducin (beta)-like 1X-linked
201193_at	0.000432	3.27e-06	19.9263923	5.4380199	3.5242551	IDH1	isocitrate dehydrogenase (NADP(+)) 1, cytosolic
221185_s_at	0.003409	1.94e-04	-9.0649905	1.3832376	-3.5207337	IQCG	IQ motif containing G
225330_at	0.00042	2.93e-06	20.3453332	5.5314051	3.5171734	IGF1R	insulin like growth factor 1 receptor
205580_s_at	0.000709	1.08e-05	-15.8643115	4.3533792	-3.5154783	HRH1	histamine receptor H1
209870_s_at	0.00693	6.24e-04	-7.1722715	0.1004284	-3.5146782	APBA2	amyloid beta precursor protein binding family A member 2
222449_at	0.001095	2.59e-05	13.4200869	3.4986844	3.5135347	PMEPA1	prostate transmembrane protein, androgen induced 1
216248_s_at	0.001611	5.27e-05	11.6995815	2.771586	3.5133863	NR4A2	nuclear receptor subfamily 4 group A member 2
243880_at	0.005179	3.95e-04	-7.8696836	0.6073011	-3.5121034	GOSR2	golgi SNAP receptor complex member 2
221760_at	0.000765	1.26e-05	15.4116396	4.2085568	3.5119284	MAN1A1	mannosidase alpha class 1A member 1
214077_x_at	0.001144	2.88e-05	13.1536477	3.3936732	3.5112262	MEIS3P1	Meis homeobox 3 pseudogene 1
228260_at	0.000359	1.92e-06	-22.0463495	5.8818213	-3.5056209	ELAVL2	ELAV like neuron-specific RNA binding protein 2
226907_at	0.004322	2.94e-04	-8.3505106	0.9325472	-3.5047801	PPP1R14C	protein phosphatase 1 regulatory inhibitor subunit 14C
243703_x_at	0.005524	4.37e-04	-7.7077263	0.4934437	-3.5042861	LIPE-AS1	LIPE antisense RNA 1
220253_s_at	0.000869	1.66e-05	-14.6107509	3.9380561	-3.5042733	LRP12	LDL receptor related protein 12
233889_at	0.001145	2.88e-05	-13.1478307	3.3913516	-3.5016482	TBX18	T-box 18
207210_at	0.002574	1.20e-04	-9.9700708	1.904514	-3.5014597	GABRA3	gamma-aminobutyric acid type A receptor alpha3 subunit
233368_s_at	0.003703	2.24e-04	8.8109698	1.2272271	3.4979567	DNAJC27	DnaJ heat shock protein family (Hsp40) member C27
215189_at	0.007075	6.44e-04	7.124602	0.0641475	3.4971563	LOC100509764///KRT86	uncharacterized LOC100509764///keratin 86
228959_at	0.001125	2.73e-05	13.2890596	3.4473662	3.4957133	PDK3	pyruvate dehydrogenase kinase 3
220486_x_at	0.00121	3.23e-05	12.8612024	3.2753772	3.4933496	LOC101928589///TMEM164	uncharacterized LOC101928589///transmembrane protein 164
211372_s_at	0.009033	9.44e-04	-6.5859171	-0.3615823	-3.4930208	IL1R2	interleukin 1 receptor type 2
204622_x_at	0.006416	5.52e-04	7.3517923	0.2351227	3.4923729	NR4A2	nuclear receptor subfamily 4 group A member 2
206209_s_at	0.009643	1.04e-03	6.4508492	-0.4730719	3.4893686	CA4	carbonic anhydrase 4
207469_s_at	0.00034	1.70e-06	22.5496925	5.9773695	3.4892797	PIR	pirin
235383_at	0.001227	3.35e-05	-12.7691445	3.2374627	-3.4890394	MYO7B	myosin VIIB
212510_at	0.00052	5.38e-06	18.1259739	5.0004669	3.4884807	GPD1L	glycerol-3-phosphate dehydrogenase 1-like
209546_s_at	0.001704	5.84e-05	-11.4716865	2.6658791	-3.4880315	APOL1	apolipoprotein L1
202096_s_at	0.000362	2.02e-06	-21.8173113	5.8371689	-3.4867318	TSPO	translocator protein
228141_at	0.000572	7.01e-06	-17.2324645	4.7590492	-3.4866467	GPX8	glutathione peroxidase 8 (putative)
203343_at	0.000446	3.68e-06	19.4795012	5.3350548	3.4866339	UGDH	UDP-glucose 6-dehydrogenase
202458_at	0.000338	1.68e-06	22.6108113	5.9887358	3.4835577	PRSS23	protease, serine 23
203725_at	0.000448	3.73e-06	-19.4259824	5.3224849	-3.479118	GADD45A	growth arrest and DNA damage inducible alpha
222238_s_at	0.001021	2.26e-05	-13.7822582	3.6373645	-3.4786575	POLM	DNA polymerase mu
1554717_a_at	0.008843	9.15e-04	6.6293817	-0.3261222	3.4769207	PDE4D	phosphodiesterase 4D
221207_s_at	0.001674	5.62e-05	11.5566543	2.7055705	3.4765743	NBEA	neurobeachin
218342_s_at	0.001921	7.24e-05	11.0006846	2.439612	3.4756321	ERMP1	endoplasmic reticulum metallopeptidase 1
235230_at	0.001108	2.64e-05	-13.3678966	3.4783178	-3.4754774	PLCXD2	phosphatidylinositol specific phospholipase C X domain containing 2
230518_at	0.002121	8.67e-05	10.6221954	2.2497547	3.4749809	MPZL2	myelin protein zero like 2
210372_s_at	0.000358	1.90e-06	22.0715519	5.8866891	3.4738357	TPD52L1	tumor protein D52-like 1
205535_s_at	0.00593	4.92e-04	-7.5272626	0.3638912	-3.4730246	PCDH7	protocadherin 7
209287_s_at	0.001929	7.31e-05	-10.9817771	2.4303016	-3.4714769	CDC42EP3	CDC42 effector protein 3
203586_s_at	0.000902	1.80e-05	-14.3934313	3.8613214	-3.4705613	ARL4D	ADP ribosylation factor like GTPase 4D
230493_at	0.000479	4.57e-06	18.6960674	5.1457337	3.4698206	SHISA2	shisa family member 2
206645_s_at	0.000935	1.92e-05	-14.2191397	3.7987004	-3.4694971	NR0B1	nuclear receptor subfamily 0 group B member 1
228577_x_at	0.001358	3.94e-05	-12.3790734	3.0730892	-3.4679511	ODF2L	outer dense fiber of sperm tails 2 like
238759_at	0.002852	1.44e-04	-9.6167473	1.7071641	-3.4641751	CCDC88A	coiled-coil domain containing 88A
228010_at	0.002047	8.10e-05	10.7647152	2.3221156	3.463173	PPP2R2C	protein phosphatase 2 regulatory subunit Bgamma
201626_at	0.000429	3.10e-06	20.1197233	5.4814846	3.4618504	INSIG1	insulin induced gene 1
219400_at	0.003019	1.59e-04	-9.4299937	1.5997371	-3.4613218	CNTNAP1	contactin associated protein 1
207328_at	0.008572	8.74e-04	6.6920517	-0.2753456	3.4599088	ALOX15	arachidonate 15-lipoxygenase
1552658_a_at	0.001145	2.89e-05	-13.1452757	3.3903314	-3.4565144	NAV3	neuron navigator 3
210046_s_at	0.000426	3.04e-06	20.2028481	5.499977	3.4557606	IDH2	isocitrate dehydrogenase (NADP(+)) 2, mitochondrial
223533_at	0.000703	1.05e-05	-15.9437695	4.3782295	-3.4550344	LOC101927933///LRRC8C	uncharacterized LOC101927933///leucine rich repeat containing 8 family member C
202073_at	0.000802	1.42e-05	-15.0627916	4.0930465	-3.4546711	OPTN	optineurin
229691_at	0.000893	1.76e-05	14.4615715	3.8855406	3.4539086	ZBTB42	zinc finger and BTB domain containing 42
209728_at	0.001881	6.98e-05	-11.0804586	2.478697	-3.4537203	HLA-DRB4	major histocompatibility complex, class II, DR beta 4
233354_at	0.003327	1.86e-04	-9.1411789	1.4291617	-3.4521303	ZNF426	zinc finger protein 426
236595_at	0.001145	2.88e-05	13.1470367	3.3910345	3.4511371	LOC101928152	uncharacterized LOC101928152
203421_at	0.006346	5.43e-04	7.3768325	0.2536708	3.4503956	TP53I11	tumor protein p53 inducible protein 11
205066_s_at	0.0008	1.41e-05	15.072483	4.0963028	3.4500579	ENPP1	ectonucleotide pyrophosphatase/phosphodiesterase 1
208868_s_at	0.000409	2.79e-06	-20.533857	5.5724707	-3.4471641	GABARAPL1	GABA type A receptor associated protein like 1
202267_at	0.000471	4.28e-06	-18.9247599	5.2021982	-3.4416351	LAMC2	laminin subunit gamma 2
203438_at	0.000356	1.85e-06	22.1815822	5.9078368	3.4408148	STC2	stanniocalcin 2
210735_s_at	0.000948	1.98e-05	14.1360682	3.7685091	3.4407171	CA12	carbonic anhydrase 12
209996_x_at	0.000554	6.45e-06	-17.5098066	4.835856	-3.4405945	PCM1	pericentriolar material 1
222585_x_at	0.000671	9.43e-06	16.2867675	4.4836107	3.4400541	KRCC1	lysine rich coiled-coil 1
203910_at	0.001161	2.98e-05	-13.0600746	3.3561734	-3.4377152	ARHGAP29	Rho GTPase activating protein 29
204014_at	0.001919	7.22e-05	11.0078624	2.4431417	3.4367555	DUSP4	dual specificity phosphatase 4
209604_s_at	0.000331	1.55e-06	22.9587719	6.0525003	3.4362226	GATA3	GATA binding protein 3
218773_s_at	0.000614	8.10e-06	16.7665029	4.6260239	3.4331406	MSRB2	methionine sulfoxide reductase B2
223695_s_at	0.001373	4.02e-05	12.3312912	3.0525301	3.4305914	ARSD	arylsulfatase D
220095_at	0.004227	2.82e-04	-8.4172917	0.9762708	-3.4269931	CNTLN	centlein
223374_s_at	0.00036	1.99e-06	21.8837153	5.850192	3.4251046	B3GALNT1	beta-1,3-N-acetylgalactosaminyltransferase 1 (globoside blood group)
211964_at	0.002159	8.93e-05	-10.560607	2.2181522	-3.4240189	COL4A2	collagen type IV alpha 2 chain
224494_x_at	0.006391	5.50e-04	-7.3591879	0.240607	-3.4240122	HSD17B14	hydroxysteroid 17-beta dehydrogenase 14
228762_at	0.000756	1.23e-05	15.483182	4.2318197	3.4238545	LFNG	LFNG O-fucosylpeptide 3-beta-N-acetylglucosaminyltransferase
222897_s_at	0.004693	3.38e-04	-8.1181654	0.7777107	-3.4226346	ZFP64	ZFP64 zinc finger protein
237323_at	0.009101	9.56e-04	-6.5691833	-0.3752881	-3.4224443	HKDC1	hexokinase domain containing 1
213834_at	0.001157	2.96e-05	-13.0814761	3.3647789	-3.4191831	IQSEC3	IQ motif and Sec7 domain 3
228904_at	0.000524	5.57e-06	-18.0020262	4.9680041	-3.418156	HOXB3	homeobox B3
202235_at	0.000356	1.86e-06	-22.1697003	5.9055613	-3.4177497	SLC16A1	solute carrier family 16 member 1
230259_at	0.002004	7.82e-05	-10.83702	2.3584212	-3.4161638	FUOM	fucose mutarotase
243165_at	0.003902	2.49e-04	-8.630482	1.1135915	-3.4157591	BTF3	basic transcription factor 3
225974_at	0.000379	2.40e-06	21.1217478	5.6968567	3.415565	TMEM64	transmembrane protein 64
1553357_at	0.004228	2.82e-04	8.4158469	0.9753284	3.4130779	LINC00889	long intergenic non-protein coding RNA 889
1553132_a_at	0.000518	5.29e-06	18.1836346	5.0154597	3.4124468	TC2N	tandem C2 domains, nuclear
237364_at	0.005445	4.26e-04	-7.7482524	0.5221449	-3.4059911	ZNF529-AS1	ZNF529 antisense RNA 1
229286_at	0.001001	2.17e-05	13.8894594	3.6775434	3.4059818	MAGEE1	MAGE family member E1
242222_at	0.00134	3.84e-05	-12.4381407	3.0983741	-3.4057037	LINC01123///LINC01106	long intergenic non-protein coding RNA 1123///long intergenic non-protein coding RNA 1106
236491_at	0.001981	7.67e-05	-10.8776886	2.3787234	-3.4040983	BCL2L10	BCL2 like 10
217520_x_at	0.000536	5.98e-06	-17.7654619	4.9051455	-3.403105	LOC101929232///PDCD6IPP2	uncharacterized LOC101929232///PDCD6IP pseudogene 2
235165_at	0.000572	6.97e-06	17.2513687	4.7643397	3.4022631	PARD6B	par-6 family cell polarity regulator beta
226299_at	0.005824	4.76e-04	-7.5755739	0.3988557	-3.3991391	PKN3	protein kinase N3
209199_s_at	0.001928	7.29e-05	-10.9865376	2.4326475	-3.3978866	MEF2C	myocyte enhancer factor 2C
209061_at	0.000382	2.46e-06	21.0336884	5.6785716	3.3975712	NCOA3	nuclear receptor coactivator 3
207075_at	0.003009	1.58e-04	-9.4397243	1.6053892	-3.3970546	NLRP3	NLR family pyrin domain containing 3
232976_at	0.002314	1.01e-04	-10.3159479	2.0905826	-3.3956036	SNORD116-21///SNORD116-20///SNORD116-17///SNORD116-19///SNORD116@	small nucleolar RNA, C/D box 116-21///small nucleolar RNA, C/D box 116-20///small nucleolar RNA, C/D box 116-17///small nucleolar RNA, C/D box 116-19///small nucleolar RNA, C/D box 116 cluster
210036_s_at	0.006909	6.20e-04	7.1799568	0.1062573	3.3940041	KCNH2	potassium voltage-gated channel subfamily H member 2
220510_at	0.001165	3.02e-05	13.03384	3.3456009	3.3931305	RHBG	Rh family B glycoprotein (gene/pseudogene)
244747_at	0.006379	5.48e-04	7.3634361	0.2437549	3.3909461	NPNT	nephronectin
222457_s_at	0.00045	3.81e-06	-19.3480897	5.3040972	-3.3908617	LIMA1	LIM domain and actin binding 1
225078_at	0.000383	2.47e-06	21.0155339	5.6747869	3.3903453	EMP2	epithelial membrane protein 2
217875_s_at	0.000569	6.87e-06	17.2978787	4.7773213	3.3894593	PMEPA1	prostate transmembrane protein, androgen induced 1
1569354_at	0.0066	5.77e-04	7.2870331	0.1868835	3.3891189	NSUN6	NOP2/Sun RNA methyltransferase family member 6
1554242_a_at	0.000354	1.84e-06	-22.2181927	5.9148358	-3.3890583	COCH	cochlin
212746_s_at	0.003181	1.74e-04	-9.2679617	1.5047171	-3.3880606	CEP170P1///CEP170	centrosomal protein 170 pseudogene 1///centrosomal protein 170
212400_at	0.001396	4.13e-05	12.2647065	3.023723	3.3865501	FAM102A	family with sequence similarity 102 member A
231767_at	0.002328	1.02e-04	-10.2972769	2.0807118	-3.3864401	HOXB4	homeobox B4
226846_at	0.000471	4.29e-06	-18.9183091	5.2006193	-3.3849997	PHYHD1	phytanoyl-CoA dioxygenase domain containing 1
201656_at	0.00052	5.40e-06	-18.112231	4.9968834	-3.3828097	ITGA6	integrin subunit alpha 6
45297_at	0.008123	8.01e-04	-6.814004	-0.1777125	-3.3812259	EHD2	EH domain containing 2
216129_at	0.003455	1.99e-04	9.0209045	1.3564831	3.3804219	ATP9A	ATPase phospholipid transporting 9A (putative)
218854_at	0.000434	3.32e-06	-19.8643077	5.4239255	-3.3803533	DSE	dermatan sulfate epimerase
219631_at	0.000467	4.19e-06	-19.0050445	5.2217822	-3.3803091	LRP12	LDL receptor related protein 12
220327_at	0.009196	9.72e-04	-6.5467618	-0.3936996	-3.3785633	VGLL3	vestigial like family member 3
205228_at	0.008371	8.43e-04	-6.7413375	-0.2357026	-3.3784799	RBMS2	RNA binding motif single stranded interacting protein 2
228207_at	0.002706	1.32e-04	9.7860092	1.8026496	3.3774379	LOC100499489	uncharacterized LOC100499489
208291_s_at	0.000716	1.10e-05	-15.8197725	4.3393764	-3.3720381	TH	tyrosine hydroxylase
203821_at	0.001216	3.27e-05	-12.8357481	3.2649265	-3.3717148	HBEGF	heparin binding EGF like growth factor
204555_s_at	0.006563	5.72e-04	7.2986736	0.1955834	3.3700336	PPP1R3D	protein phosphatase 1 regulatory subunit 3D
201041_s_at	0.000359	1.94e-06	-21.9958014	5.8720309	-3.367807	DUSP1	dual specificity phosphatase 1
207068_at	0.001743	6.05e-05	-11.3930219	2.628831	-3.3663787	ZFP37	ZFP37 zinc finger protein
212770_at	0.00743	6.94e-04	7.0162976	-0.0191015	3.3635705	TLE3	transducin like enhancer of split 3
231853_at	0.000467	4.19e-06	19.00591	5.2219927	3.3622171	TUBD1	tubulin delta 1
231951_at	0.009058	9.50e-04	-6.5775236	-0.3684532	-3.3618231	GNAO1	G protein subunit alpha o1
207695_s_at	0.000574	7.10e-06	17.1896945	4.7470496	3.3606152	IGSF1	immunoglobulin superfamily member 1
205786_s_at	0.006246	5.30e-04	-7.4150119	0.2818403	-3.3588392	ITGAM	integrin subunit alpha M
239494_at	0.002526	1.17e-04	-10.0188842	1.9311917	-3.3583836	FBXW7	F-box and WD repeat domain containing 7
235079_at	0.002253	9.63e-05	10.405923	2.1378783	3.3577176	ZNF704	zinc finger protein 704
222603_at	0.00036	2.00e-06	21.8740271	5.8482959	3.3551544	ERMP1	endoplasmic reticulum metallopeptidase 1
218006_s_at	0.000337	1.66e-06	-22.6608429	5.9980029	-3.3512761	ZNF22	zinc finger protein 22
228855_at	0.001276	3.59e-05	12.6033491	3.1683418	3.3507076	NUDT7	nudix hydrolase 7
202234_s_at	0.000444	3.61e-06	-19.5513862	5.3518568	-3.3504457	SLC16A1	solute carrier family 16 member 1
210664_s_at	0.000814	1.48e-05	14.9504246	4.0550896	3.3484478	TFPI	tissue factor pathway inhibitor
203627_at	0.000722	1.12e-05	15.7500349	4.3173446	3.3472758	IGF1R	insulin like growth factor 1 receptor
239065_at	0.000358	1.90e-06	22.0756359	5.8874771	3.3470887	DNAJC22	DnaJ heat shock protein family (Hsp40) member C22
1561229_at	0.001127	2.77e-05	-13.2463461	3.4305023	-3.3450856	LINC00397	long intergenic non-protein coding RNA 397
242100_at	0.004982	3.72e-04	-7.9645504	0.6729625	-3.3429633	CHSY3	chondroitin sulfate synthase 3
204675_at	0.000429	3.15e-06	20.0686873	5.4700728	3.3381086	SRD5A1	steroid 5 alpha-reductase 1
228876_at	0.005469	4.30e-04	-7.7329657	0.5113353	-3.3378071	BAIAP2L2	BAI1 associated protein 2 like 2
230440_at	0.003794	2.34e-04	8.7373867	1.1811838	3.3373207	ZNF469	zinc finger protein 469
229778_at	0.008443	8.54e-04	-6.7237648	-0.2498082	-3.3291847	SPX	spexin hormone
219195_at	0.007032	6.38e-04	-7.138689	0.0748918	-3.3273521	PPARGC1A	PPARG coactivator 1 alpha
204324_s_at	0.002721	1.33e-04	9.7611926	1.7887596	3.327181	GOLIM4	golgi integral membrane protein 4
205942_s_at	0.009699	1.05e-03	-6.4412592	-0.4810633	-3.3241638	ACSM3	acyl-CoA synthetase medium-chain family member 3
235411_at	0.000757	1.23e-05	-15.4719128	4.2281649	-3.3181561	PGBD1	piggyBac transposable element derived 1
225667_s_at	0.001974	7.63e-05	10.8896962	2.3847016	3.3159616	FAM84A	family with sequence similarity 84 member A
206467_x_at	0.000511	5.17e-06	-18.2593336	5.0350387	-3.3158616	RTEL1-TNFRSF6B///TNFRSF6B	RTEL1-TNFRSF6B readthrough (NMD candidate)///TNF receptor superfamily member 6b
236430_at	0.001144	2.87e-05	-13.161728	3.3968961	-3.3123463	TMED6	transmembrane p24 trafficking protein 6
1555765_a_at	0.004842	3.57e-04	-8.0299671	0.7178052	-3.3104001	GNG4	G protein subunit gamma 4
225482_at	0.009902	1.09e-03	6.3981489	-0.517112	3.3083246	KIF1A	kinesin family member 1A
210448_s_at	0.000706	1.07e-05	-15.8847431	4.3597851	-3.3068419	P2RX5	purinergic receptor P2X 5
202439_s_at	0.000679	9.70e-06	16.2001259	4.4572775	3.3056347	IDS	iduronate 2-sulfatase
221541_at	0.004059	2.63e-04	8.5379846	1.05443	3.3044569	CRISPLD2	cysteine rich secretory protein LCCL domain containing 2
235965_at	0.000786	1.35e-05	-15.20705	4.141236	-3.3039667	BHLHA15	basic helix-loop-helix family member a15
205827_at	0.000467	4.21e-06	-18.990406	5.2182206	-3.3016109	CCK	cholecystokinin
228567_at	0.000475	4.41e-06	18.8238999	5.1774204	3.3015062	GAN	gigaxonin
1554958_at	0.000522	5.48e-06	18.0574241	4.9825529	3.3004424	ZNF641	zinc finger protein 641
227506_at	0.00336	1.89e-04	9.1140908	1.4128789	3.2993353	SLC16A9	solute carrier family 16 member 9
212614_at	0.000434	3.33e-06	19.8552636	5.4218667	3.2945047	ARID5B	AT-rich interaction domain 5B
225200_at	0.001021	2.26e-05	-13.7814893	3.6370749	-3.2940773	DPH3	diphthamide biosynthesis 3
215184_at	0.001144	2.87e-05	13.1567806	3.3949231	3.2937412	DAPK2	death associated protein kinase 2
235007_at	0.009535	1.03e-03	-6.4722816	-0.4552487	-3.2925492	BBS7	Bardet-Biedl syndrome 7
232682_at	0.000587	7.44e-06	17.0380794	4.7041725	3.2896858	MREG	melanoregulin
1558621_at	0.003256	1.80e-04	9.2043435	1.4669383	3.2870654	CABLES1	Cdk5 and Abl enzyme substrate 1
222892_s_at	0.000378	2.39e-06	-21.1492749	5.7025481	-3.2847539	TMEM40	transmembrane protein 40
205548_s_at	0.000395	2.63e-06	-20.756774	5.6202816	-3.2838676	BTG3	BTG anti-proliferation factor 3
201467_s_at	0.000389	2.56e-06	20.8752249	5.6453631	3.283387	NQO1	NAD(P)H quinone dehydrogenase 1
227342_s_at	0.001928	7.30e-05	-10.9852896	2.4320326	-3.2832643	MYEOV	myeloma overexpressed
223168_at	0.000544	6.26e-06	17.6097342	4.8631094	3.2824914	RHOU	ras homolog family member U
206712_at	0.000838	1.54e-05	14.8202246	4.0106411	3.2813182	GRTP1	growth hormone regulated TBC protein 1
235291_s_at	0.002369	1.05e-04	-10.2402531	2.0504443	-3.2806272	FLJ32255	uncharacterized LOC643977
219743_at	0.001047	2.38e-05	13.6411432	3.5838747	3.2797181	HEY2	hes related family bHLH transcription factor with YRPW motif 2
1566129_at	0.005669	4.57e-04	-7.6412532	0.4460573	-3.2773454	LIMS1	LIM zinc finger domain containing 1
219648_at	0.000475	4.42e-06	18.8138798	5.1749481	3.2772873	MREG	melanoregulin
209617_s_at	0.00269	1.31e-04	9.8019952	1.8115772	3.2771965	CTNND2	catenin delta 2
235308_at	0.0059	4.86e-04	-7.5437845	0.3758721	-3.2759568	ZBTB20	zinc finger and BTB domain containing 20
201692_at	0.00045	3.78e-06	-19.3811804	5.3119223	-3.2743275	SIGMAR1	sigma non-opioid intracellular receptor 1
239027_at	0.004432	3.07e-04	8.2746826	0.8824822	3.274134	DOCK8	dedicator of cytokinesis 8
222651_s_at	0.001061	2.46e-05	13.5567032	3.5515368	3.271131	TRPS1	transcriptional repressor GATA binding 1
212056_at	0.00037	2.15e-06	21.5660388	5.7873107	3.2699795	GSE1	Gse1 coiled-coil protein
230330_at	0.000446	3.68e-06	19.4844497	5.3362144	3.2647967	PPM1D	protein phosphatase, Mg2+/Mn2+ dependent 1D
207719_x_at	0.001217	3.28e-05	-12.8274659	3.2615208	-3.2638327	CEP170P1///CEP170	centrosomal protein 170 pseudogene 1///centrosomal protein 170
219407_s_at	0.000454	3.94e-06	-19.2261026	5.2750769	-3.2623628	LAMC3	laminin subunit gamma 3
219537_x_at	0.000497	4.94e-06	-18.4223484	5.0768041	-3.2591296	DLL3	delta like canonical Notch ligand 3
211162_x_at	0.001602	5.20e-05	11.7335936	2.7871585	3.2572131	SCD	stearoyl-CoA desaturase
225972_at	0.000375	2.32e-06	21.2570933	5.7247282	3.2558176	TMEM64	transmembrane protein 64
223960_s_at	0.002038	8.05e-05	-10.7776094	2.3286098	-3.2555192	CDIP1	cell death inducing p53 target 1
209340_at	0.000452	3.87e-06	-19.2907587	5.2904925	-3.2555088	UAP1	UDP-N-acetylglucosamine pyrophosphorylase 1
229667_s_at	0.004522	3.19e-04	-8.2132247	0.8415746	-3.2554772	HOXB8	homeobox B8
207850_at	0.004537	3.20e-04	-8.2057643	0.8365885	-3.254933	CXCL3	C-X-C motif chemokine ligand 3
206043_s_at	0.008672	8.90e-04	6.6671473	-0.2954742	3.2545884	ATP2C2	ATPase secretory pathway Ca2+ transporting 2
214746_s_at	0.001008	2.21e-05	13.842672	3.6600555	3.2545513	ZNF467	zinc finger protein 467
1555112_a_at	0.001144	2.87e-05	-13.1624815	3.3971966	-3.2515365	CCDC181	coiled-coil domain containing 181
215143_at	0.000924	1.88e-05	-14.270258	3.8171676	-3.2502452	DPY19L2P2	DPY19L2 pseudogene 2
235225_at	0.005845	4.79e-04	-7.5670085	0.3926718	-3.2491509	SCN2B	sodium voltage-gated channel beta subunit 2
230960_at	0.00285	1.44e-04	9.6205181	1.7093105	3.2408092	IGDCC3	immunoglobulin superfamily DCC subclass member 3
213343_s_at	0.009045	9.47e-04	-6.5822753	-0.3645626	-3.2365571	GDPD5	glycerophosphodiester phosphodiesterase domain containing 5
219032_x_at	0.004248	2.86e-04	8.3942705	0.9612368	3.2362549	OPN3	opsin 3
241704_x_at	0.002705	1.32e-04	-9.7895188	1.8046109	-3.2360839	ZNF320	zinc finger protein 320
211423_s_at	0.001588	5.13e-05	11.7636693	2.8008853	3.2339938	SC5D	sterol-C5-desaturase
205880_at	0.000435	3.38e-06	-19.800663	5.4094073	-3.2332257	PRKD1	protein kinase D1
217892_s_at	0.000536	6.04e-06	-17.7270778	4.8948332	-3.2325587	LIMA1	LIM domain and actin binding 1
1552735_at	0.002096	8.49e-05	10.6644795	2.271335	3.2305989	PCDHGA4	protocadherin gamma subfamily A, 4
204554_at	0.000949	1.98e-05	14.1275165	3.7653883	3.2303754	PPP1R3D	protein phosphatase 1 regulatory subunit 3D
225579_at	0.000452	3.90e-06	19.2681327	5.2851067	3.2302293	PQLC3	PQ loop repeat containing 3
204530_s_at	0.009987	1.10e-03	-6.3813111	-0.5312475	-3.2294128	TOX	thymocyte selection associated high mobility group box
213913_s_at	0.001127	2.78e-05	13.2401082	3.4280339	3.2290102	TBC1D30	TBC1 domain family member 30
1569777_a_at	0.00099	2.12e-05	-13.9488728	3.6996442	-3.227598	ZPLD1	zona pellucida like domain containing 1
211737_x_at	0.003819	2.38e-04	-8.7058763	1.1613473	-3.2266383	PTN	pleiotrophin
205501_at	0.000931	1.90e-05	-14.2401158	3.8062885	-3.225926	PDE10A	phosphodiesterase 10A
209684_at	0.00045	3.83e-06	-19.3332012	5.30057	-3.2243151	RIN2	Ras and Rab interactor 2
229776_at	0.002159	8.95e-05	10.5564218	2.2159973	3.2223312	SLCO3A1	solute carrier organic anion transporter family member 3A1
207222_at	0.003043	1.61e-04	9.4056798	1.5855875	3.2212344	LOC100652777///PLA2G10	group 10 secretory phospholipase A2-like///phospholipase A2 group X
1553034_at	0.001219	3.29e-05	-12.8154765	3.2565859	-3.2202335	SDCCAG8	serologically defined colon cancer antigen 8
1558686_at	0.006195	5.23e-04	-7.433239	0.2952415	-3.2202115	MPV17L	MPV17 mitochondrial inner membrane protein like
1554076_s_at	0.001534	4.83e-05	-11.9028275	2.8638727	-3.2199623	TMEM136	transmembrane protein 136
210389_x_at	0.000515	5.25e-06	18.2107017	5.022474	3.2191553	TUBD1	tubulin delta 1
224595_at	0.00037	2.15e-06	21.5780475	5.7897145	3.2178719	SLC44A1	solute carrier family 44 member 1
209343_at	0.000732	1.17e-05	15.6342432	4.2804732	3.2178146	EFHD1	EF-hand domain family member D1
1556072_at	0.009192	9.71e-04	-6.5479893	-0.3926902	-3.217004	LINC00528	long intergenic non-protein coding RNA 528
222915_s_at	0.001704	5.83e-05	-11.4747257	2.6673046	-3.216856	BANK1	B-cell scaffold protein with ankyrin repeats 1
205990_s_at	0.000429	3.08e-06	-20.1466483	5.4874873	-3.2152739	WNT5A	Wnt family member 5A
207761_s_at	0.004728	3.43e-04	8.0931458	0.7607811	3.2149324	METTL7A	methyltransferase like 7A
232478_at	0.008341	8.39e-04	-6.7489936	-0.2295671	-3.2138202	MIR181A2HG	MIR181A2 host gene
1554354_at	0.001555	4.97e-05	-11.8369683	2.83417	-3.2123072	SIAE	sialic acid acetylesterase
202499_s_at	0.00298	1.55e-04	-9.4724779	1.6243699	-3.211186	SLC2A3	solute carrier family 2 member 3
214633_at	0.008548	8.70e-04	6.697512	-0.2709411	3.2106692	SOX3	SRY-box 3
221040_at	0.008608	8.80e-04	6.682763	-0.2828454	3.2097012	CAPN10	calpain 10
208562_s_at	0.004738	3.44e-04	-8.0884812	0.7576192	-3.2094163	ABCC9	ATP binding cassette subfamily C member 9
225079_at	0.000476	4.48e-06	18.7687244	5.1637826	3.2082841	EMP2	epithelial membrane protein 2
1562053_at	0.009222	9.77e-04	6.5392305	-0.399896	3.2081758	LOC101930370	uncharacterized LOC101930370
206765_at	0.002352	1.04e-04	-10.2603735	2.0611448	-3.2062593	KCNJ2	potassium voltage-gated channel subfamily J member 2
221905_at	0.003121	1.69e-04	-9.323432	1.5374392	-3.2051589	CYLD	CYLD lysine 63 deubiquitinase
203507_at	0.005716	4.62e-04	-7.62143	0.4318512	-3.2037522	LOC101928634///SNORA67///CD68	uncharacterized LOC101928634///small nucleolar RNA, H/ACA box 67///CD68 molecule
223937_at	0.002067	8.23e-05	10.7302106	2.3046945	3.2019631	FOXP1	forkhead box P1
226364_at	0.002154	8.88e-05	10.5735894	2.2248306	3.2018533	HIP1	huntingtin interacting protein 1
211598_x_at	0.004192	2.78e-04	8.4417499	0.9921988	3.2012921	VIPR2	vasoactive intestinal peptide receptor 2
212646_at	0.000576	7.16e-06	-17.1662532	4.740455	-3.1998542	RFTN1	raftlin, lipid raft linker 1
235521_at	0.000686	1.00e-05	-16.1033228	4.4276284	-3.1992966	HOXA3	homeobox A3
200832_s_at	0.000425	2.99e-06	20.2616848	5.5129958	3.1975824	SCD	stearoyl-CoA desaturase
219250_s_at	0.003672	2.21e-04	8.8348366	1.2420782	3.197175	FLRT3	fibronectin leucine rich transmembrane protein 3
222939_s_at	0.00212	8.66e-05	10.6249534	2.2511652	3.197043	SLC16A10	solute carrier family 16 member 10
203153_at	0.008827	9.12e-04	-6.6329459	-0.3232233	-3.1969406	IFIT1	interferon induced protein with tetratricopeptide repeats 1
212195_at	0.003031	1.60e-04	-9.4216157	1.5948657	-3.1963989	IL6ST	interleukin 6 signal transducer
205195_at	0.000554	6.52e-06	17.4723241	4.8255764	3.1952156	AP1S1	adaptor related protein complex 1 sigma 1 subunit
228554_at	0.00084	1.55e-05	14.8079876	4.0064374	3.1944847	PGR	progesterone receptor
213912_at	0.000479	4.56e-06	18.7038996	5.1476843	3.1941307	TBC1D30	TBC1 domain family member 30
232338_at	0.000945	1.96e-05	-14.1608999	3.7775574	-3.1939225	ZNF431	zinc finger protein 431
35666_at	0.000602	7.82e-06	16.8791282	4.6586449	3.1921349	SEMA3F	semaphorin 3F
244833_at	0.000438	3.50e-06	19.669383	5.3792361	3.1921115	CCDC63	coiled-coil domain containing 63
221024_s_at	0.001554	4.96e-05	11.8396236	2.8353713	3.1913807	SLC2A10	solute carrier family 2 member 10
201571_s_at	0.000479	4.59e-06	-18.6788682	5.1414461	-3.1884428	DCTD	dCMP deaminase
225688_s_at	0.000665	9.20e-06	-16.363371	4.5067344	-3.1883951	PHLDB2	pleckstrin homology like domain family B member 2
210105_s_at	0.000528	5.73e-06	-17.906605	4.9427926	-3.1859772	FYN	FYN proto-oncogene, Src family tyrosine kinase
1553266_at	0.005679	4.58e-04	7.6375945	0.4434379	3.1849082	CNOT6L	CCR4-NOT transcription complex subunit 6 like
200766_at	0.00155	4.94e-05	11.8499135	2.8400235	3.1848464	CTSD	cathepsin D
1558698_at	0.0063	5.37e-04	-7.394063	0.2664004	-3.1816767	ZNF264	zinc finger protein 264
235899_at	0.006909	6.20e-04	-7.1795648	0.1059601	-3.1802581	LOC100507258///CA13	uncharacterized LOC100507258///carbonic anhydrase 13
213338_at	0.001315	3.74e-05	12.5064493	3.1274374	3.1786648	TMEM158	transmembrane protein 158 (gene/pseudogene)
230874_at	0.006354	5.45e-04	-7.3726263	0.2505592	-3.1786396	SLC36A4	solute carrier family 36 member 4
229158_at	0.000799	1.40e-05	-15.0996953	4.1054316	-3.1766645	WNK4	WNK lysine deficient protein kinase 4
232031_s_at	0.002013	7.88e-05	-10.8213235	2.3505627	-3.1765747	EPG5	ectopic P-granules autophagy protein 5 homolog
228882_at	0.001127	2.78e-05	-13.2414288	3.4285566	-3.1761142	TUB	tubby bipartite transcription factor
202525_at	0.008247	8.23e-04	6.775293	-0.2085373	3.1741895	PRSS8	protease, serine 8
204501_at	0.007458	6.98e-04	-7.0087069	-0.0249793	-3.1732877	NOV	nephroblastoma overexpressed
1569955_at	0.001395	4.13e-05	-12.2690157	3.0255929	-3.1720765	LOC101928893	uncharacterized LOC101928893
234343_s_at	0.004963	3.70e-04	-7.9734047	0.6790527	-3.1711218	RASAL2	RAS protein activator like 2
204284_at	0.003855	2.43e-04	8.6725156	1.1402674	3.1710072	PPP1R3C	protein phosphatase 1 regulatory subunit 3C
228555_at	0.001767	6.18e-05	-11.3459926	2.6065422	-3.1692947	CAMK2D	calcium/calmodulin dependent protein kinase II delta
220999_s_at	0.009318	9.92e-04	6.5183386	-0.4171171	3.1689403	CYFIP2	cytoplasmic FMR1 interacting protein 2
217551_at	0.008165	8.09e-04	6.7986999	-0.1898804	3.1670734	OR7E14P	olfactory receptor family 7 subfamily E member 14 pseudogene
225855_at	0.000799	1.40e-05	-15.1003414	4.1056481	-3.1669505	EPB41L5	erythrocyte membrane protein band 4.1 like 5
230067_at	0.000536	6.06e-06	-17.7181226	4.8924227	-3.1632333	FAM124A	family with sequence similarity 124 member A
238865_at	0.001257	3.48e-05	-12.6783848	3.1997591	-3.1609463	PABPC4L	poly(A) binding protein cytoplasmic 4 like
1559917_a_at	0.003682	2.22e-04	8.8257923	1.2364551	3.1605233	CBR3-AS1	CBR3 antisense RNA 1
206662_at	0.000809	1.46e-05	-14.9835485	4.0663173	-3.1598929	GLRX	glutaredoxin
202236_s_at	0.000416	2.89e-06	-20.392869	5.5418149	-3.1586337	SLC16A1	solute carrier family 16 member 1
203498_at	0.001875	6.94e-05	-11.0920321	2.4843411	-3.1553323	RCAN2	regulator of calcineurin 2
1555705_a_at	0.004459	3.12e-04	-8.2502462	0.8662524	-3.1540336	CMTM3	CKLF like MARVEL transmembrane domain containing 3
213050_at	0.002707	1.32e-04	9.7843496	1.8017219	3.1531502	COBL	cordon-bleu WH2 repeat protein
220752_at	0.004999	3.74e-04	-7.9553489	0.6666266	-3.1506612	LOC51145	uncharacterized LOC51145
207038_at	0.003643	2.18e-04	8.8563281	1.2554165	3.1502967	SLC16A6	solute carrier family 16 member 6
228171_s_at	0.000578	7.19e-06	-17.1489953	4.7355919	-3.1502897	PLEKHG4	pleckstrin homology and RhoGEF domain containing G4
224851_at	0.000663	9.15e-06	-16.3803613	4.5118431	-3.1492697	CDK6	cyclin dependent kinase 6
208126_s_at	0.006128	5.15e-04	-7.4563169	0.3121656	-3.1469505	CYP2C18	cytochrome P450 family 2 subfamily C member 18
219563_at	0.000683	9.83e-06	-16.1583309	4.444506	-3.144231	SYNE3///LINC00341	spectrin repeat containing nuclear envelope family member 3///long intergenic non-protein coding RNA 341
219475_at	0.007974	7.77e-04	6.8563141	-0.1441973	3.1437749	OSGIN1	oxidative stress induced growth inhibitor 1
211027_s_at	0.009985	1.10e-03	-6.3825857	-0.5301764	-3.1428544	IKBKB	inhibitor of kappa light polypeptide gene enhancer in B-cells, kinase beta
219334_s_at	0.005118	3.88e-04	-7.8941239	0.6242893	-3.1424403	NABP1	nucleic acid binding protein 1
208792_s_at	0.001221	3.32e-05	12.7920838	3.2469411	3.1417777	CLU	clusterin
225959_s_at	0.000497	4.96e-06	18.4056685	5.0725553	3.1410391	ZNRF1	zinc and ring finger 1, E3 ubiquitin protein ligase
202436_s_at	0.000457	3.99e-06	19.1799407	5.2640233	3.1408034	CYP1B1	cytochrome P450 family 1 subfamily B member 1
212067_s_at	0.000382	2.45e-06	-21.0340464	5.6786461	-3.1375412	C1R	complement C1r subcomponent
244874_at	0.004396	3.03e-04	8.2992084	0.8987242	3.1362594	CHST15	carbohydrate (N-acetylgalactosamine 4-sulfate 6-O) sulfotransferase 15
212848_s_at	0.004387	3.02e-04	8.3044737	0.902205	3.1357962	C9orf3	chromosome 9 open reading frame 3
243027_at	0.008922	9.27e-04	6.6105963	-0.3414234	3.1312666	IGSF5	immunoglobulin superfamily member 5
214866_at	0.000543	6.22e-06	-17.6291747	4.8683859	-3.1305726	PLAUR	plasminogen activator, urokinase receptor
207485_x_at	0.004121	2.70e-04	-8.4925861	1.0251596	-3.1301608	BTN3A1	butyrophilin subfamily 3 member A1
235557_at	0.002864	1.46e-04	-9.5970384	1.6959306	-3.1277757	GPAT2	glycerol-3-phosphate acyltransferase 2, mitochondrial
212063_at	0.000425	3.00e-06	-20.2496961	5.5103478	-3.1268372	CD44	CD44 molecule (Indian blood group)
211700_s_at	0.004289	2.90e-04	-8.3704994	0.9456705	-3.1230547	TRO	trophinin
226439_s_at	0.001217	3.28e-05	12.8251905	3.2605846	3.1221419	NBEA	neurobeachin
207306_at	0.006285	5.34e-04	-7.4025781	0.2726811	-3.1219746	TCF15	transcription factor 15 (basic helix-loop-helix)
202498_s_at	0.002282	9.86e-05	-10.3585614	2.1130384	-3.1197488	SLC2A3	solute carrier family 2 member 3
213134_x_at	0.000479	4.57e-06	-18.6963782	5.1458111	-3.118641	BTG3	BTG anti-proliferation factor 3
231929_at	0.001149	2.91e-05	13.1261491	3.3826869	3.1164659	IKZF2	IKAROS family zinc finger 2
235492_at	0.002286	9.88e-05	-10.354285	2.1107894	-3.1156806	RNF217	ring finger protein 217
232946_s_at	0.004121	2.70e-04	8.4924304	1.025059	3.1147812	NADSYN1	NAD synthetase 1
202637_s_at	0.003797	2.34e-04	-8.7341672	1.1791603	-3.1141825	ICAM1	intercellular adhesion molecule 1
207172_s_at	0.001938	7.38e-05	-10.9610401	2.4200697	-3.1121543	CDH11	cadherin 11
206342_x_at	0.00069	1.02e-05	16.0470249	4.410274	3.1121024	IDS	iduronate 2-sulfatase
1560318_at	0.001127	2.78e-05	-13.2416141	3.4286299	-3.1078841	ARHGAP29	Rho GTPase activating protein 29
237033_at	0.004608	3.28e-04	-8.1660977	0.8100034	-3.1062096	FAM159A	family with sequence similarity 159 member A
206377_at	0.000844	1.58e-05	-14.7641973	3.9913576	-3.1056326	FOXF2	forkhead box F2
210220_at	0.000756	1.23e-05	-15.4830985	4.2317927	-3.1054745	FZD2	frizzled class receptor 2
203348_s_at	0.000972	2.07e-05	-14.014311	3.7238494	-3.1046588	ETV5	ETS variant 5
219080_s_at	0.000479	4.53e-06	18.725495	5.1530563	3.1034204	CTPS2	CTP synthase 2
200962_at	0.000437	3.41e-06	-19.7665318	5.4015924	-3.1021359	RPL31	ribosomal protein L31
226811_at	0.000703	1.06e-05	15.9308917	4.3742133	3.0989609	FAM46C	family with sequence similarity 46 member C
207558_s_at	0.000671	9.47e-06	-16.2736407	4.4796333	-3.09711	PITX2	paired like homeodomain 2
205925_s_at	0.000823	1.50e-05	-14.8978097	4.0371885	-3.0966053	RAB3B	RAB3B, member RAS oncogene family
219060_at	0.000676	9.61e-06	16.2265786	4.4653376	3.095659	WDYHV1	WDYHV motif containing 1
202274_at	0.000644	8.76e-06	16.518217	4.5530276	3.0939308	ACTG2	actin, gamma 2, smooth muscle, enteric
215193_x_at	0.000522	5.48e-06	-18.058037	4.9827135	-3.0938117	LOC101060835///LOC100996809///HLA-DRB4///HLA-DRB3///HLA-DRB1///HLA-DQB1	HLA class II histocompatibility antigen, DQ beta 1 chain-like///HLA class II histocompatibility antigen, DRB1-10 beta chain-like///major histocompatibility complex, class II, DR beta 4///major histocompatibility complex, class II, DR beta 3///major histocompatibility complex, class II, DR beta 1///major histocompatibility complex, class II, DQ beta 1
226757_at	0.001198	3.18e-05	-12.9019662	3.2920613	-3.0928194	IFIT2	interferon induced protein with tetratricopeptide repeats 2
219863_at	0.001489	4.61e-05	-12.0069207	2.9104306	-3.0920356	HERC5	HECT and RLD domain containing E3 ubiquitin protein ligase 5
228869_at	0.006123	5.14e-04	-7.4588198	0.3139981	-3.0914361	SNX20	sorting nexin 20
201063_at	0.000432	3.21e-06	-19.9944821	5.453401	-3.088478	RCN1	reticulocalbin 1
224959_at	0.000496	4.89e-06	-18.4590303	5.0861281	-3.0853625	SLC26A2	solute carrier family 26 member 2
211981_at	0.00439	3.02e-04	-8.3017689	0.9004172	-3.0803683	COL4A1	collagen type IV alpha 1 chain
203786_s_at	0.000385	2.49e-06	20.9708494	5.6654497	3.0803203	TPD52L1	tumor protein D52-like 1
215402_at	0.004505	3.17e-04	8.2238812	0.8486891	3.0788214	APPBP2	amyloid beta precursor protein binding protein 2
237817_at	0.001001	2.16e-05	-13.893488	3.6790457	-3.077719	SSR3	signal sequence receptor subunit 3
202437_s_at	0.000382	2.45e-06	21.0366902	5.6791968	3.0754567	CYP1B1	cytochrome P450 family 1 subfamily B member 1
232843_s_at	0.000554	6.52e-06	17.4736038	4.8259279	3.0753841	DOCK8	dedicator of cytokinesis 8
203129_s_at	0.0063	5.37e-04	7.3937916	0.2662001	3.0740945	KIF5C	kinesin family member 5C
1554246_at	0.003985	2.57e-04	8.5738235	1.077428	3.0720039	C1orf210	chromosome 1 open reading frame 210
224456_s_at	0.002067	8.24e-05	-10.7270189	2.3030799	-3.0689141	FOXD2-AS1	FOXD2 antisense RNA 1 (head to head)
215440_s_at	0.000397	2.65e-06	-20.7317284	5.6149497	-3.067726	BEX4	brain expressed X-linked 4
217150_s_at	0.008472	8.59e-04	6.7155918	-0.2563795	3.0647831	NF2	neurofibromin 2
223969_s_at	0.006667	5.85e-04	-7.2663476	0.1713922	-3.0627888	RETNLB	resistin like beta
201417_at	0.000434	3.36e-06	19.819745	5.4137676	3.0625628	SOX4	SRY-box 4
206584_at	0.008414	8.50e-04	-6.7306126	-0.2443076	-3.0624703	LY96	lymphocyte antigen 96
219249_s_at	0.00216	8.97e-05	-10.551497	2.2134604	-3.0608511	FKBP10	FK506 binding protein 10
204032_at	0.000851	1.60e-05	-14.7208152	3.9763612	-3.0592101	BCAR3	breast cancer anti-estrogen resistance 3
1554480_a_at	0.000494	4.86e-06	18.4770104	5.0906886	3.0591973	ARMC10	armadillo repeat containing 10
217762_s_at	0.000457	4.00e-06	19.1710511	5.2618901	3.0585875	RAB31	RAB31, member RAS oncogene family
204646_at	0.000915	1.85e-05	-14.3114457	3.8319861	-3.0580867	DPYD	dihydropyrimidine dehydrogenase
209016_s_at	0.000722	1.12e-05	-15.7708357	4.3239297	-3.0577004	KRT7	keratin 7
214414_x_at	0.004295	2.91e-04	8.3669472	0.9433406	3.0573486	HBA2///HBA1	hemoglobin subunit alpha 2///hemoglobin subunit alpha 1
1556242_a_at	0.001001	2.17e-05	-13.8831542	3.675191	-3.0557172	LOC100310756	uncharacterized LOC100310756
223807_at	0.001108	2.65e-05	13.3630889	3.4764367	3.0527843	IGSF1	immunoglobulin superfamily member 1
222549_at	0.000609	8.02e-06	-16.7984994	4.6353222	-3.0522821	CLDN1	claudin 1
223474_at	0.000452	3.90e-06	19.2705751	5.2856885	3.0471154	IRF2BPL	interferon regulatory factor 2 binding protein like
225379_at	0.003669	2.21e-04	8.836826	1.2433142	3.0428266	MAPT	microtubule associated protein tau
204062_s_at	0.00237	1.05e-04	10.2380716	2.0492828	3.0425872	ULK2	unc-51 like autophagy activating kinase 2
228479_at	0.000403	2.71e-06	-20.6454784	5.5965112	-3.0423135	SOAT1	sterol O-acyltransferase 1
52975_at	0.008252	8.24e-04	6.7734742	-0.2099894	3.0406226	MVB12B	multivesicular body subunit 12B
208906_at	0.000535	5.92e-06	17.7953385	4.9131501	3.04023	HNRNPUL2-BSCL2///BSCL2	HNRNPUL2-BSCL2 readthrough (NMD candidate)///BSCL2, seipin lipid droplet biogenesis associated
213170_at	0.006535	5.67e-04	-7.311337	0.2050334	-3.0382976	GPX7	glutathione peroxidase 7
230494_at	0.004714	3.41e-04	-8.1049384	0.7687669	-3.0365537	SLC20A1	solute carrier family 20 member 1
226040_at	0.001113	2.67e-05	13.3446175	3.4692018	3.0354953	TRIM56	tripartite motif containing 56
236255_at	0.002474	1.13e-04	-10.086684	1.9680152	-3.0350031	PLEKHG4B	pleckstrin homology and RhoGEF domain containing G4B
233251_at	0.001721	5.94e-05	11.4325699	2.6474931	3.0348334	STRBP	spermatid perinuclear RNA binding protein
223275_at	0.000623	8.29e-06	16.6900552	4.6037079	3.0335	PRMT6	protein arginine methyltransferase 6
209156_s_at	0.005515	4.36e-04	-7.7116182	0.4962062	-3.0326333	COL6A2	collagen type VI alpha 2 chain
206034_at	0.00138	4.06e-05	-12.3096559	3.04319	-3.031165	SERPINB8	serpin family B member 8
219451_at	0.003499	2.03e-04	8.9889641	1.3370159	3.0311623	MSRB2	methionine sulfoxide reductase B2
205590_at	0.000464	4.07e-06	19.1101166	5.2472282	3.0310003	RASGRP1	RAS guanyl releasing protein 1
239989_at	0.00135	3.90e-05	-12.4018659	3.0828629	-3.03068	CNTLN	centlein
225911_at	0.001161	2.98e-05	13.0624629	3.3571345	3.0293964	NPNT	nephronectin
218005_at	0.000608	7.96e-06	-16.8210395	4.6418578	-3.0289745	ZNF22	zinc finger protein 22
202743_at	0.00058	7.28e-06	17.1100655	4.7245966	3.0278727	PIK3R3	phosphoinositide-3-kinase regulatory subunit 3
234004_at	0.006554	5.71e-04	-7.3032422	0.1989944	-3.026735	TTC28	tetratricopeptide repeat domain 28
235408_x_at	0.003177	1.73e-04	9.2762338	1.5096096	3.0245366	ZNF117	zinc finger protein 117
205471_s_at	0.009742	1.06e-03	6.43288	-0.4880539	3.0240873	DACH1	dachshund family transcription factor 1
208729_x_at	0.002297	9.94e-05	-10.3421669	2.104411	-3.0204102	HLA-B	major histocompatibility complex, class I, B
212686_at	0.000704	1.07e-05	15.9000234	4.3645687	3.020284	PPM1H	protein phosphatase, Mg2+/Mn2+ dependent 1H
226390_at	0.00052	5.36e-06	-18.1369402	5.0033237	-3.0202634	STARD4	StAR related lipid transfer domain containing 4
215767_at	0.002174	9.06e-05	-10.5311389	2.2029595	-3.0190675	ZNF804A	zinc finger protein 804A
202973_x_at	0.001017	2.23e-05	-13.8093243	3.6475457	-3.0179374	FAM13A	family with sequence similarity 13 member A
1557411_s_at	0.000471	4.32e-06	18.8923757	5.1942638	3.017927	SLC25A43	solute carrier family 25 member 43
206721_at	0.000722	1.13e-05	-15.7360913	4.3129238	-3.0176974	CCDC181	coiled-coil domain containing 181
227070_at	0.004785	3.49e-04	-8.0640606	0.7410369	-3.015947	GLT8D2	glycosyltransferase 8 domain containing 2
219469_at	0.001181	3.10e-05	-12.9669055	3.3185087	-3.0157838	DYNC2H1	dynein cytoplasmic 2 heavy chain 1
203196_at	0.001108	2.64e-05	-13.3712197	3.4796175	-3.0117493	ABCC4	ATP binding cassette subfamily C member 4
229374_at	0.003864	2.44e-04	8.6649799	1.1354945	3.0116544	EPHA4	EPH receptor A4
201983_s_at	0.004134	2.71e-04	-8.4855408	1.0206033	-3.0112004	EGFR	epidermal growth factor receptor
213652_at	0.006899	6.19e-04	-7.1841205	0.1094128	-3.0111763	PCSK5	proprotein convertase subtilisin/kexin type 5
226763_at	0.000538	6.10e-06	17.6935714	4.8858053	3.010177	SESTD1	SEC14 and spectrin domain containing 1
1559283_a_at	0.001367	3.98e-05	-12.3570042	3.0636053	-3.0100191	CNPY1	canopy FGF signaling regulator 1
207522_s_at	0.000879	1.71e-05	14.5379317	3.9125082	3.0096312	ATP2A3	ATPase sarcoplasmic/endoplasmic reticulum Ca2+ transporting 3
220936_s_at	0.004378	3.01e-04	8.3101818	0.9059761	3.0091097	H2AFJ	H2A histone family member J
219987_at	0.00269	1.31e-04	-9.802014	1.8115877	-3.0088357	ERVMER34-1	endogenous retrovirus group MER34 member 1
203038_at	0.000448	3.73e-06	19.4270284	5.3227311	3.0080216	PTPRK	protein tyrosine phosphatase, receptor type K
227276_at	0.000642	8.70e-06	16.5400502	4.5595071	3.0063429	PLXDC2	plexin domain containing 2
218162_at	0.002342	1.03e-04	-10.2790792	2.0710726	-3.005742	OLFML3	olfactomedin like 3
226136_at	0.000553	6.40e-06	-17.5346202	4.842644	-3.0009798	GLIPR1	GLI pathogenesis related 1
206074_s_at	0.000492	4.81e-06	-18.5108434	5.0992524	-3.0004668	HMGA1	high mobility group AT-hook 1
207565_s_at	0.005756	4.67e-04	7.6063565	0.4210256	2.997399	MR1	major histocompatibility complex, class I-related
234098_at	0.006754	5.99e-04	-7.2315669	0.1452541	-2.9944311	SOBP	sine oculis binding protein homolog
229821_at	0.005757	4.67e-04	-7.605312	0.4202747	-2.9944072	LRRC37A4P	leucine rich repeat containing 37 member A4, pseudogene
208387_s_at	0.007979	7.79e-04	-6.8520205	-0.1475901	-2.9921329	MMP24	matrix metallopeptidase 24
1556190_s_at	0.009165	9.66e-04	-6.5549071	-0.3870048	-2.9920615	LOC100507516	uncharacterized LOC100507516
231738_at	0.009999	1.10e-03	6.3786989	-0.5334433	2.991816	PCDHB7	protocadherin beta 7
219624_at	0.000536	6.07e-06	-17.7122452	4.8908398	-2.9902416	BAG4	BCL2 associated athanogene 4
210609_s_at	0.000445	3.62e-06	-19.5364234	5.3483672	-2.9883415	TP53I3	tumor protein p53 inducible protein 3
1559975_at	0.006549	5.70e-04	7.3059119	0.2009868	2.988034	BTG1	BTG anti-proliferation factor 1
226182_s_at	0.005742	4.65e-04	-7.6123001	0.4252966	-2.9878002	WISP3	WNT1 inducible signaling pathway protein 3
232098_at	0.002378	1.06e-04	-10.2221668	2.0408061	-2.9865982	DST	dystonin
211000_s_at	0.00148	4.57e-05	-12.0266205	2.9191887	-2.9860066	IL6ST	interleukin 6 signal transducer
208092_s_at	0.002404	1.08e-04	10.183397	2.0200832	2.9853432	FAM49A	family with sequence similarity 49 member A
240572_s_at	0.00186	6.82e-05	11.1288217	2.5022385	2.9837728	LOC374443	C-type lectin domain family 2 member D pseudogene
213325_at	0.000799	1.41e-05	-15.0859697	4.1008299	-2.9826483	NECTIN3	nectin cell adhesion molecule 3
210299_s_at	0.000676	9.61e-06	-16.2285947	4.4659512	-2.9763999	FHL1	four and a half LIM domains 1
231944_at	0.001439	4.33e-05	-12.157374	2.9768957	-2.9753802	ERO1B	endoplasmic reticulum oxidoreductase 1 beta
202631_s_at	0.000467	4.20e-06	18.9983344	5.2201501	2.9706813	APPBP2	amyloid beta precursor protein binding protein 2
227366_at	0.002811	1.41e-04	-9.6593118	1.731342	-2.9696476	RILP	Rab interacting lysosomal protein
206277_at	0.001055	2.43e-05	13.5895798	3.5641572	2.9694347	P2RY2	purinergic receptor P2Y2
242574_at	0.005117	3.88e-04	-7.8960796	0.6256466	-2.9688334	FKBP15	FK506 binding protein 15
205681_at	0.005265	4.03e-04	-7.8344368	0.5827127	-2.9656311	BCL2A1	BCL2 related protein A1
205229_s_at	0.000447	3.70e-06	-19.4593306	5.3303234	-2.9650696	COCH	cochlin
203409_at	0.001021	2.25e-05	13.787313	3.6392678	2.9647112	DDB2	damage specific DNA binding protein 2
223549_s_at	0.002975	1.55e-04	9.4808634	1.6292183	2.962951	ESPN	espin
211003_x_at	0.002787	1.39e-04	-9.6848125	1.7457735	-2.9615714	TGM2	transglutaminase 2
226546_at	0.000434	3.33e-06	-19.8536041	5.4214888	-2.9607598	LOC100506844	uncharacterized LOC100506844
213308_at	0.000936	1.92e-05	14.2145506	3.7970385	2.9585583	SHANK2	SH3 and multiple ankyrin repeat domains 2
225421_at	0.000609	7.98e-06	-16.8121178	4.6392724	-2.9577601	PM20D2	peptidase M20 domain containing 2
235102_x_at	0.001622	5.35e-05	-11.6668684	2.7565587	-2.9569	SNORD3D///SNORD3C///SNORD3B-2///SNORD3A///SNORD3B-1	small nucleolar RNA, C/D box 3D///small nucleolar RNA, C/D box 3C///small nucleolar RNA, C/D box 3B-2///small nucleolar RNA, C/D box 3A///small nucleolar RNA, C/D box 3B-1
203773_x_at	0.000599	7.75e-06	16.9071902	4.6667259	2.955348	BLVRA	biliverdin reductase A
202729_s_at	0.001534	4.82e-05	11.9037879	2.8643045	2.9541239	LTBP1	latent transforming growth factor beta binding protein 1
201015_s_at	0.000429	3.08e-06	20.1427837	5.4866265	2.9539129	JUP	junction plakoglobin
202435_s_at	0.001879	6.97e-05	11.0847647	2.4807977	2.9532427	CYP1B1	cytochrome P450 family 1 subfamily B member 1
202551_s_at	0.000698	1.04e-05	-15.976629	4.3884575	-2.9473874	LOC101929500///CRIM1	uncharacterized LOC101929500///cysteine rich transmembrane BMP regulator 1
1555533_at	0.005642	4.53e-04	-7.6518055	0.4536055	-2.9472418	QRFPR	pyroglutamylated RFamide peptide receptor
203789_s_at	0.000716	1.10e-05	15.8168553	4.3384573	2.9457689	SEMA3C	semaphorin 3C
232440_at	0.003823	2.39e-04	8.6975879	1.1561176	2.9417858	ZDHHC13	zinc finger DHHC-type containing 13
208583_x_at	0.005281	4.05e-04	7.8273313	0.5777431	2.9405197	HIST1H2AJ	histone cluster 1, H2aj
235027_at	0.001611	5.28e-05	11.6987182	2.77119	2.9391261	ZNF736	zinc finger protein 736
205042_at	0.000806	1.44e-05	-15.0158779	4.0772445	-2.9387672	GNE	glucosamine (UDP-N-acetyl)-2-epimerase/N-acetylmannosamine kinase
210015_s_at	0.003373	1.90e-04	9.1030616	1.406235	2.9379681	MAP2	microtubule associated protein 2
203741_s_at	0.000788	1.36e-05	-15.193216	4.1366408	-2.9327284	ADCY7	adenylate cyclase 7
232609_at	0.008072	7.92e-04	6.8285203	-0.1661931	2.932667	CRB3	crumbs 3, cell polarity complex component
224801_at	0.000491	4.75e-06	-18.5552557	5.1104594	-2.9326647	NDFIP2	Nedd4 family interacting protein 2
201468_s_at	0.000522	5.45e-06	18.0820111	4.9889894	2.9322136	NQO1	NAD(P)H quinone dehydrogenase 1
215215_s_at	0.002852	1.44e-04	9.6134983	1.7053139	2.9304002	LOC81691	exonuclease NEF-sp
228749_at	0.001219	3.29e-05	-12.8156723	3.2566665	-2.930033	ZDBF2	zinc finger DBF-type containing 2
203951_at	0.003783	2.33e-04	-8.7456788	1.1863918	-2.9274404	CNN1	calponin 1
202898_at	0.00799	7.81e-04	6.849516	-0.14957	2.9251788	SDC3	syndecan 3
222803_at	0.001256	3.46e-05	-12.691509	3.2052312	-2.9247432	PRTFDC1	phosphoribosyl transferase domain containing 1
221802_s_at	0.000883	1.72e-05	14.5168934	3.9050964	2.9246919	SHTN1	shootin 1
228937_at	0.002208	9.34e-05	10.467751	2.1701202	2.9244257	LACC1	laccase domain containing 1
242263_at	0.000471	4.34e-06	-18.8779589	5.1907251	-2.9240417	TMED5	transmembrane p24 trafficking protein 5
202552_s_at	0.001492	4.63e-05	-11.9977165	2.9063329	-2.9220275	LOC101929500///CRIM1	uncharacterized LOC101929500///cysteine rich transmembrane BMP regulator 1
221319_at	0.002373	1.05e-04	10.2335684	2.0468841	2.921723	PCDHB8	protocadherin beta 8
235050_at	0.001143	2.84e-05	-13.1815466	3.4047908	-2.9216927	SLC2A12	solute carrier family 2 member 12
204158_s_at	0.007866	7.58e-04	-6.8912861	-0.1166323	-2.9194191	TCIRG1	T-cell immune regulator 1, ATPase H+ transporting V0 subunit a3
240633_at	0.00163	5.40e-05	11.6475856	2.7476781	2.9181001	DOK7	docking protein 7
224596_at	0.000429	3.15e-06	20.0572819	5.4675164	2.9158731	SLC44A1	solute carrier family 44 member 1
243495_s_at	0.003524	2.05e-04	8.9693198	1.325008	2.9151431	ZNF652	zinc finger protein 652
225395_s_at	0.000488	4.72e-06	18.5837346	5.1176251	2.9150473	FAM120AOS	family with sequence similarity 120A opposite strand
209278_s_at	0.000538	6.11e-06	-17.6904224	4.8849556	-2.9135699	TFPI2	tissue factor pathway inhibitor 2
205425_at	0.002234	9.53e-05	10.4278438	2.1493334	2.9132409	HIP1	huntingtin interacting protein 1
240255_at	0.00922	9.76e-04	-6.5401738	-0.3991196	-2.9127569	LOC100507395	uncharacterized LOC100507395
211729_x_at	0.000432	3.27e-06	19.9166979	5.4358235	2.9108434	BLVRA	biliverdin reductase A
223423_at	0.001541	4.86e-05	11.8859958	2.8562998	2.9103668	GPR160	G protein-coupled receptor 160
224797_at	0.00121	3.23e-05	12.8635526	3.2763408	2.9094094	ARRDC3	arrestin domain containing 3
225057_at	0.00226	9.68e-05	10.3957908	2.1325746	2.9093677	SLC15A4	solute carrier family 15 member 4
230102_at	0.005904	4.87e-04	-7.542274	0.3747778	-2.9093578	ETV5	ETS variant 5
205251_at	0.000868	1.65e-05	14.6349577	3.9465126	2.9092893	PER2	period circadian clock 2
224414_s_at	0.005811	4.74e-04	-7.5819801	0.4034764	-2.9088356	CARD6	caspase recruitment domain family member 6
226966_at	0.002625	1.24e-04	9.9093819	1.8711505	2.907675	PRPF40B	pre-mRNA processing factor 40 homolog B
204425_at	0.005194	3.96e-04	-7.8640291	0.6033636	-2.9051554	ARHGAP4	Rho GTPase activating protein 4
36030_at	0.004152	2.73e-04	-8.4727066	1.0122936	-2.9034119	IFFO1	intermediate filament family orphan 1
215395_x_at	0.005789	4.71e-04	7.5915454	0.410369	2.9002193	PRSS3P2	protease, serine 3 pseudogene 2
222217_s_at	0.000497	4.98e-06	18.3884569	5.0681652	2.8975489	SLC27A3	solute carrier family 27 member 3
238497_at	0.001216	3.27e-05	-12.8350067	3.2646218	-2.894174	TMEM136	transmembrane protein 136
219532_at	0.000799	1.39e-05	-15.1191393	4.1119412	-2.8939489	ELOVL4	ELOVL fatty acid elongase 4
225564_at	0.000492	4.79e-06	18.5314556	5.1044585	2.8926245	SPATA13	spermatogenesis associated 13
217824_at	0.00067	9.31e-06	-16.3263185	4.4955682	-2.8921314	UBE2J1	ubiquitin conjugating enzyme E2 J1
204566_at	0.000466	4.14e-06	19.0472268	5.2320228	2.8919185	PPM1D	protein phosphatase, Mg2+/Mn2+ dependent 1D
231396_s_at	0.002159	8.91e-05	-10.5646218	2.2202185	-2.8912845	FAM126A	family with sequence similarity 126 member A
236192_at	0.000686	1.00e-05	-16.0969781	4.4256767	-2.8911942	HOOK3	hook microtubule tethering protein 3
237094_at	0.004707	3.40e-04	8.1079963	0.7708358	2.8909059	FAM19A5	family with sequence similarity 19 member A5, C-C motif chemokine like
212233_at	0.000599	7.76e-06	-16.9036472	4.6657066	-2.8901678	MAP1B	microtubule associated protein 1B
229498_at	0.002388	1.06e-04	10.2063101	2.0323408	2.8886106	MBNL3	muscleblind like splicing regulator 3
1555022_at	0.008669	8.89e-04	-6.6685062	-0.2943742	-2.8867414	RGS12	regulator of G-protein signaling 12
229724_at	0.001049	2.39e-05	-13.631699	3.5802702	-2.8860887	GABRB3	gamma-aminobutyric acid type A receptor beta3 subunit
212299_at	0.000479	4.61e-06	-18.6671572	5.1385233	-2.8857004	NEK9	NIMA related kinase 9
1558882_at	0.000786	1.34e-05	-15.2369012	4.1511328	-2.8844584	HTATSF1P2	HIV-1 Tat specific factor 1 pseudogene 2
204358_s_at	0.00689	6.17e-04	-7.1880985	0.112426	-2.8841067	LOC100506718///FLRT2	uncharacterized LOC100506718///fibronectin leucine rich transmembrane protein 2
224374_s_at	0.001969	7.61e-05	-10.8962672	2.3879699	-2.8833719	EMILIN2	elastin microfibril interfacer 2
1561030_at	0.002027	7.97e-05	-10.7967207	2.3382195	-2.8831797	TMC7	transmembrane channel like 7
236656_s_at	0.000692	1.02e-05	-16.0341236	4.4062854	-2.883149	LOC100288911	uncharacterized LOC100288911
205917_at	0.008898	9.24e-04	-6.6159347	-0.3370713	-2.8794184	ZNF264	zinc finger protein 264
225847_at	0.000684	9.86e-06	-16.1470808	4.4410606	-2.8791113	NCEH1	neutral cholesterol ester hydrolase 1
1554272_at	0.007474	7.01e-04	-7.0031601	-0.0292779	-2.8770432	ERAP2	endoplasmic reticulum aminopeptidase 2
212486_s_at	0.000799	1.40e-05	-15.1073988	4.108012	-2.8769395	FYN	FYN proto-oncogene, Src family tyrosine kinase
206907_at	0.001492	4.63e-05	-11.9978217	2.9063798	-2.8763882	TNFSF9	tumor necrosis factor superfamily member 9
227822_at	0.001369	4.00e-05	-12.3452791	3.0585584	-2.8737586	ZNF605	zinc finger protein 605
222819_at	0.001336	3.82e-05	12.4522885	3.1044092	2.8732703	CTPS2	CTP synthase 2
235946_at	0.009981	1.10e-03	6.3834615	-0.5294405	2.8721396	RIBC1	RIB43A domain with coiled-coils 1
204595_s_at	0.003901	2.49e-04	8.6317415	1.1143926	2.8718456	STC1	stanniocalcin 1
218276_s_at	0.000686	1.00e-05	-16.0961857	4.4254329	-2.8703426	SAV1	salvador family WW domain containing protein 1
223328_at	0.000504	5.09e-06	18.3123033	5.0486691	2.8701135	ARMC10	armadillo repeat containing 10
230030_at	0.000432	3.27e-06	-19.9196185	5.4364854	-2.869123	HS6ST2	heparan sulfate 6-O-sulfotransferase 2
218953_s_at	0.001707	5.86e-05	11.4650553	2.6627673	2.868686	PCYOX1L	prenylcysteine oxidase 1 like
39582_at	0.00195	7.49e-05	-10.9294204	2.4044263	-2.8668849	CYLD	CYLD lysine 63 deubiquitinase
208063_s_at	0.008949	9.31e-04	6.604955	-0.3460257	2.8667779	CAPN9	calpain 9
205097_at	0.000585	7.39e-06	-17.0619719	4.7109647	-2.8663402	SLC26A2	solute carrier family 26 member 2
202177_at	0.000799	1.39e-05	-15.114454	4.1103736	-2.8658231	GAS6	growth arrest specific 6
228728_at	0.001185	3.12e-05	-12.9469462	3.3103971	-2.8632246	CPED1	cadherin like and PC-esterase domain containing 1
203349_s_at	0.000637	8.62e-06	-16.5672949	4.567576	-2.8623412	ETV5	ETS variant 5
235606_at	0.000995	2.14e-05	-13.9191771	3.6886128	-2.8621506	DUBR	DPPA2 upstream binding RNA
233002_at	0.002095	8.48e-05	-10.6682415	2.2732504	-2.8614856	PPP4R4	protein phosphatase 4 regulatory subunit 4
204046_at	0.002661	1.27e-04	-9.8571081	1.8422377	-2.8605555	PLCB2	phospholipase C beta 2
223250_at	0.000763	1.25e-05	-15.4288759	4.2141745	-2.8583636	KLHL7	kelch like family member 7
209163_at	0.000874	1.69e-05	14.5684951	3.9232511	2.8572359	CYB561	cytochrome b561
201791_s_at	0.000793	1.37e-05	15.1621194	4.1262915	2.8554781	DHCR7	7-dehydrocholesterol reductase
235924_at	0.004387	3.02e-04	8.3044772	0.9022073	2.8553089	FRK	fyn related Src family tyrosine kinase
204975_at	0.000572	7.03e-06	17.2224164	4.7562339	2.8537532	EMP2	epithelial membrane protein 2
212057_at	0.000536	5.97e-06	17.7707632	4.9065672	2.8523413	GSE1	Gse1 coiled-coil protein
213295_at	0.000722	1.13e-05	-15.7407744	4.3144091	-2.8482714	CYLD	CYLD lysine 63 deubiquitinase
210695_s_at	0.001506	4.70e-05	11.9659708	2.8921714	2.8476305	WWOX	WW domain containing oxidoreductase
[truncated: 1,208 more rows]

## Sheet: DEGs in GSE24460
ID	adj.P.Val	P.Value	t	B	logFC	Gene.symbol	Gene.title
209173_at	0.000766	8.35e-07	4.13e+01	6.640863	8.33	AGR2	anterior gradient 2, protein disulphide isomerase family member
200633_at	0.001272	1.25e-05	2.21e+01	4.395276	8.24	UBB	ubiquitin B
205009_at	0.001012	5.23e-06	2.70e+01	5.213393	8.21	TFF1	trefoil factor 1
201131_s_at	0.000766	2.57e-07	5.42e+01	7.314751	8.17	CDH1	cadherin 1
201650_at	0.001131	7.13e-06	2.52e+01	4.930715	8.09	KRT19	keratin 19
216231_s_at	0.000766	5.86e-07	4.48e+01	6.86424	7.39	B2M	beta-2-microglobulin
204351_at	0.000766	4.57e-07	4.74e+01	7.009645	7.05	S100P	S100 calcium binding protein P
205225_at	0.000766	2.92e-07	5.26e+01	7.251278	6.98	ESR1	estrogen receptor 1
215001_s_at	0.000766	4.30e-07	4.81e+01	7.044961	6.81	GLUL	glutamate-ammonia ligase
219795_at	0.000766	4.15e-07	4.85e+01	7.063897	6.75	SLC6A14	solute carrier family 6 member 14
201818_at	0.000766	3.67e-07	4.99e+01	7.132063	6.61	LPCAT1	lysophosphatidylcholine acyltransferase 1
210907_s_at	0.000766	4.69e-07	4.72e+01	6.99537	6.52	PDCD10	programmed cell death 10
202489_s_at	0.000782	9.48e-07	4.01e+01	6.556514	6.48	FXYD3	FXYD domain containing ion transport regulator 3
205862_at	0.001131	7.46e-06	2.49e+01	4.888501	6.48	GREB1	growth regulation by estrogen in breast cancer 1
218435_at	0.000766	5.17e-07	4.61e+01	6.938645	6.35	DNAJC15	DnaJ heat shock protein family (Hsp40) member C15
209301_at	0.00307	7.99e-05	1.43e+01	2.44634	6.30	CA2	carbonic anhydrase 2
219197_s_at	0.001406	1.53e-05	2.11e+01	4.197092	6.17	SCUBE2	signal peptide, CUB domain and EGF like domain containing 2
202291_s_at	0.000832	1.53e-06	3.59e+01	6.217909	6.15	MGP	matrix Gla protein
218966_at	0.000766	7.50e-07	4.23e+01	6.710554	6.05	MYO5C	myosin VC
201884_at	0.001087	5.86e-06	2.63e+01	5.110454	6.02	CEACAM5	carcinoembryonic antigen related cell adhesion molecule 5
201565_s_at	0.000766	8.85e-07	4.07e+01	6.602113	5.88	ID2	inhibitor of DNA binding 2, HLH protein
217388_s_at	0.000806	1.24e-06	3.77e+01	6.371719	5.79	KYNU	kynureninase
218729_at	0.000806	1.16e-06	3.83e+01	6.419917	5.74	LXN	latexin
207430_s_at	0.000963	3.71e-06	2.93e+01	5.513335	5.73	MSMB	microseminoprotein beta
213285_at	0.000866	1.95e-06	3.40e+01	6.036565	5.65	TMEM30B	transmembrane protein 30B
211379_x_at	0.000878	2.38e-06	3.24e+01	5.879584	5.64	B3GALNT1	beta-1,3-N-acetylgalactosaminyltransferase 1 (globoside blood group)
211657_at	0.000806	1.06e-06	3.91e+01	6.483096	5.62	CEACAM6	carcinoembryonic antigen related cell adhesion molecule 6
203397_s_at	0.000958	3.09e-06	3.05e+01	5.666053	5.56	GALNT3	polypeptide N-acetylgalactosaminyltransferase 3
205696_s_at	0.000878	2.45e-06	3.22e+01	5.85481	5.55	GFRA1	GDNF family receptor alpha 1
209602_s_at	0.004733	2.09e-04	1.14e+01	1.363357	5.49	GATA3	GATA binding protein 3
203962_s_at	0.000766	8.94e-07	4.06e+01	6.595875	5.45	NEBL	nebulette
219121_s_at	0.000806	1.45e-06	3.64e+01	6.259518	5.43	ESRP1	epithelial splicing regulatory protein 1
218677_at	0.000866	1.95e-06	3.40e+01	6.035547	5.43	S100A14	S100 calcium binding protein A14
210297_s_at	0.000766	8.94e-07	4.06e+01	6.595556	5.39	MSMB	microseminoprotein beta
209459_s_at	0.002311	4.15e-05	1.67e+01	3.161959	5.37	ABAT	4-aminobutyrate aminotransferase
204798_at	0.0008	1.01e-06	3.96e+01	6.516522	5.35	MYB	MYB proto-oncogene, transcription factor
204105_s_at	0.000806	1.43e-06	3.64e+01	6.266321	5.30	NRCAM	neuronal cell adhesion molecule
202286_s_at	0.001246	1.14e-05	2.26e+01	4.486878	5.23	TACSTD2	tumor-associated calcium signal transducer 2
221841_s_at	0.006391	3.90e-04	9.86	0.645039	5.16	KLF4	Kruppel like factor 4
204019_s_at	0.00528	2.61e-04	1.08e+01	1.108034	5.15	SH3YL1	SH3 and SYLF domain containing 1
207886_s_at	0.000806	1.15e-06	3.83e+01	6.422946	5.14	CALCR	calcitonin receptor
203132_at	0.000975	4.46e-06	2.80e+01	5.35299	5.09	RB1	RB transcriptional corepressor 1
202890_at	0.000878	2.38e-06	3.24e+01	5.878976	5.05	MAP7	microtubule associated protein 7
208650_s_at	0.004464	1.88e-04	1.17e+01	1.484517	5.05	CD24	CD24 molecule
215071_s_at	0.002213	3.84e-05	1.70e+01	3.242315	5.03	HIST1H2AC	histone cluster 1, H2ac
209696_at	0.001246	1.16e-05	2.25e+01	4.470238	5.00	FBP1	fructose-bisphosphatase 1
220108_at	0.000806	1.37e-06	3.68e+01	6.297103	4.98	GNA14	G protein subunit alpha 14
202437_s_at	0.002582	5.24e-05	1.58e+01	2.908303	4.96	CYP1B1	cytochrome P450 family 1 subfamily B member 1
205239_at	0.000963	4.30e-06	2.83e+01	5.385579	4.95	AREG	amphiregulin
209603_at	0.001135	7.90e-06	2.46e+01	4.83535	4.89	GATA3	GATA binding protein 3
214519_s_at	0.000878	2.52e-06	3.20e+01	5.83326	4.87	RLN2	relaxin 2
211352_s_at	0.006151	3.55e-04	1.01e+01	0.752532	4.82	NCOA3	nuclear receptor coactivator 3
209591_s_at	0.002715	6.01e-05	1.53e+01	2.760346	4.80	BMP7	bone morphogenetic protein 7
213568_at	0.001131	7.41e-06	2.49e+01	4.894782	4.78	OSR2	odd-skipped related transciption factor 2
204667_at	0.002074	3.30e-05	1.76e+01	3.405407	4.73	FOXA1	forkhead box A1
219090_at	0.000866	1.95e-06	3.40e+01	6.036607	4.70	SLC24A3	solute carrier family 24 member 3
209687_at	0.001413	1.55e-05	2.10e+01	4.18387	4.70	CXCL12	C-X-C motif chemokine ligand 12
209604_s_at	0.002148	3.57e-05	1.73e+01	3.322206	4.70	GATA3	GATA binding protein 3
203757_s_at	0.00309	8.32e-05	1.42e+01	2.401687	4.70	CEACAM6	carcinoembryonic antigen related cell adhesion molecule 6
213245_at	0.003656	1.17e-04	1.31e+01	2.017727	4.70	ADCY1	adenylate cyclase 1
219932_at	0.001106	6.70e-06	2.55e+01	4.988704	4.69	SLC27A6	solute carrier family 27 member 6
220613_s_at	0.001008	5.14e-06	2.71e+01	5.228397	4.68	SYTL2	synaptotagmin like 2
200832_s_at	0.004994	2.31e-04	1.12e+01	1.246604	4.66	SCD	stearoyl-CoA desaturase
266_s_at	0.003039	7.89e-05	1.44e+01	2.461253	4.64	CD24	CD24 molecule
201130_s_at	0.005512	2.89e-04	1.06e+01	0.991885	4.64	CDH1	cadherin 1
36499_at	0.002982	7.64e-05	1.45e+01	2.496181	4.61	CELSR2	cadherin EGF LAG seven-pass G-type receptor 2
219648_at	0.008518	6.88e-04	8.60	-0.019078	4.61	MREG	melanoregulin
221703_at	0.005052	2.38e-04	1.11e+01	1.213667	4.60	BRIP1	BRCA1 interacting protein C-terminal helicase 1
221024_s_at	0.005887	3.26e-04	1.03e+01	0.852311	4.58	SLC2A10	solute carrier family 2 member 10
204686_at	0.00697	4.74e-04	9.41	0.415971	4.56	IRS1	insulin receptor substrate 1
221577_x_at	0.001087	5.79e-06	2.64e+01	5.120758	4.55	GDF15	growth differentiation factor 15
218280_x_at	0.000963	4.34e-06	2.82e+01	5.376764	4.53	HIST2H2AA4///HIST2H2AA3	histone cluster 2, H2aa4///histone cluster 2, H2aa3
206385_s_at	0.001192	9.73e-06	2.34e+01	4.637646	4.53	ANK3	ankyrin 3, node of Ranvier (ankyrin G)
201839_s_at	0.00562	2.99e-04	1.05e+01	0.949571	4.50	EPCAM	epithelial cell adhesion molecule
211812_s_at	0.001087	6.06e-06	2.61e+01	5.08041	4.49	B3GALNT1	beta-1,3-N-acetylgalactosaminyltransferase 1 (globoside blood group)
219077_s_at	0.001169	8.40e-06	2.42e+01	4.77731	4.49	WWOX	WW domain containing oxidoreductase
209911_x_at	0.002794	6.61e-05	1.50e+01	2.655846	4.48	HIST1H2BD	histone cluster 1, H2bd
211959_at	0.004822	2.16e-04	1.13e+01	1.326574	4.48	IGFBP5	insulin like growth factor binding protein 5
204554_at	0.002325	4.24e-05	1.66e+01	3.136442	4.45	PPP1R3D	protein phosphatase 1 regulatory subunit 3D
205413_at	0.001246	1.11e-05	2.27e+01	4.511673	4.44	MPPED2	metallophosphoesterase domain containing 2
214433_s_at	0.001598	2.00e-05	1.98e+01	3.923479	4.44	SELENBP1	selenium binding protein 1
207392_x_at	0.001135	7.94e-06	2.45e+01	4.831167	4.43	UGT2B15	UDP glucuronosyltransferase family 2 member B15
209460_at	0.000963	4.16e-06	2.85e+01	5.413663	4.42	ABAT	4-aminobutyrate aminotransferase
214290_s_at	0.001588	1.95e-05	1.99e+01	3.95248	4.41	HIST2H2AA4///HIST2H2AA3	histone cluster 2, H2aa4///histone cluster 2, H2aa3
218186_at	0.002676	5.87e-05	1.54e+01	2.785079	4.40	RAB25	RAB25, member RAS oncogene family
204112_s_at	0.000963	4.17e-06	2.85e+01	5.411946	4.39	HNMT	histamine N-methyltransferase
202708_s_at	0.001207	9.92e-06	2.33e+01	4.61994	4.36	HIST2H2BE	histone cluster 2, H2be
201566_x_at	0.002773	6.54e-05	1.50e+01	2.667465	4.35	ID2	inhibitor of DNA binding 2, HLH protein
212148_at	0.001186	9.00e-06	2.38e+01	4.712403	4.34	PBX1	PBX homeobox 1
203961_at	0.001246	1.13e-05	2.26e+01	4.494294	4.34	NEBL	nebulette
200670_at	0.000958	3.01e-06	3.07e+01	5.689199	4.32	XBP1	X-box binding protein 1
204029_at	0.000975	4.64e-06	2.78e+01	5.318842	4.32	CELSR2	cadherin EGF LAG seven-pass G-type receptor 2
204542_at	0.002587	5.33e-05	1.58e+01	2.890854	4.32	ST6GALNAC2	ST6 N-acetylgalactosaminide alpha-2,6-sialyltransferase 2
218170_at	0.00646	4.02e-04	9.79	0.608671	4.31	ISOC1	isochorismatase domain containing 1
203953_s_at	0.004027	1.50e-04	1.24e+01	1.743486	4.27	CLDN3	claudin 3
210319_x_at	0.000878	2.56e-06	3.19e+01	5.819615	4.26	MSX2	msh homeobox 2
207700_s_at	0.005431	2.78e-04	1.07e+01	1.033713	4.26	NCOA3	nuclear receptor coactivator 3
202089_s_at	0.004378	1.79e-04	1.19e+01	1.540345	4.25	SLC39A6	solute carrier family 39 member 6
210663_s_at	0.001008	5.10e-06	2.72e+01	5.23521	4.23	KYNU	kynureninase
203343_at	0.002935	7.34e-05	1.46e+01	2.54081	4.23	UGDH	UDP-glucose 6-dehydrogenase
200648_s_at	0.001855	2.65e-05	1.86e+01	3.636349	4.21	GLUL	glutamate-ammonia ligase
218559_s_at	0.001742	2.35e-05	1.91e+01	3.76066	4.18	MAFB	MAF bZIP transcription factor B
202435_s_at	0.004388	1.81e-04	1.18e+01	1.525591	4.18	CYP1B1	cytochrome P450 family 1 subfamily B member 1
201627_s_at	0.004922	2.27e-04	1.12e+01	1.269953	4.17	INSIG1	insulin induced gene 1
211708_s_at	0.001588	1.92e-05	2.00e+01	3.964946	4.15	SCD	stearoyl-CoA desaturase
209487_at	0.001087	6.15e-06	2.60e+01	5.066729	4.14	RBPMS	RNA binding protein with multiple splicing
210652_s_at	0.003136	8.73e-05	1.40e+01	2.348837	4.13	TTC39A	tetratricopeptide repeat domain 39A
204623_at	0.004265	1.68e-04	1.20e+01	1.609054	4.11	TFF3	trefoil factor 3
212096_s_at	0.000963	3.46e-06	2.97e+01	5.572002	4.07	MTUS1	microtubule associated tumor suppressor 1
218035_s_at	0.001192	9.65e-06	2.35e+01	4.645967	4.04	RBM47	RNA binding motif protein 47
211712_s_at	0.001192	9.28e-06	2.37e+01	4.682847	4.00	ANXA9	annexin A9
220488_s_at	0.000963	3.93e-06	2.89e+01	5.46322	3.99	BCAS3	BCAS3, microtubule associated cell migration factor
221728_x_at	0.002172	3.68e-05	1.72e+01	3.290302	3.96	XIST	X inactive specific transcript (non-protein coding)
205286_at	0.001512	1.74e-05	2.05e+01	4.066998	3.94	TFAP2C	transcription factor AP-2 gamma
201855_s_at	0.003988	1.47e-04	1.24e+01	1.764179	3.94	ATMIN	ATM interactor
215073_s_at	0.006392	3.91e-04	9.85	0.640434	3.93	NR2F2	nuclear receptor subfamily 2 group F member 2
206373_at	0.001106	6.68e-06	2.55e+01	4.991362	3.92	ZIC1	Zic family member 1
211421_s_at	0.001225	1.04e-05	2.30e+01	4.573377	3.92	RET	ret proto-oncogene
219127_at	0.001512	1.75e-05	2.04e+01	4.061705	3.91	PRR15L	proline rich 15 like
206115_at	0.002102	3.40e-05	1.75e+01	3.371501	3.91	EGR3	early growth response 3
202436_s_at	0.003596	1.12e-04	1.32e+01	2.066739	3.91	CYP1B1	cytochrome P450 family 1 subfamily B member 1
206110_at	0.001798	2.49e-05	1.88e+01	3.697592	3.90	HIST1H3F///HIST1H3B///HIST1H3H///HIST1H3J///HIST1H3G///HIST1H3I///HIST1H3E///HIST1H3C///HIST1H3D///HIST1H3A	histone cluster 1, H3f///histone cluster 1, H3b///histone cluster 1, H3h///histone cluster 1, H3j///histone cluster 1, H3g///histone cluster 1, H3i///histone cluster 1, H3e///histone cluster 1, H3c///histone cluster 1, H3d///histone cluster 1, H3a
220266_s_at	0.00196	2.99e-05	1.80e+01	3.508144	3.90	KLF4	Kruppel like factor 4
202743_at	0.003937	1.43e-04	1.25e+01	1.798847	3.90	PIK3R3	phosphoinositide-3-kinase regulatory subunit 3
222108_at	0.004101	1.56e-04	1.23e+01	1.699436	3.90	AMIGO2	adhesion molecule with Ig like domain 2
210372_s_at	0.001106	6.57e-06	2.56e+01	5.006029	3.89	TPD52L1	tumor protein D52-like 1
209060_x_at	0.002647	5.73e-05	1.55e+01	2.811759	3.88	NCOA3	nuclear receptor coactivator 3
214079_at	0.001455	1.62e-05	2.08e+01	4.137933	3.86	DHRS2	dehydrogenase/reductase 2
204797_s_at	0.002773	6.54e-05	1.50e+01	2.667909	3.85	EML1	echinoderm microtubule associated protein like 1
205709_s_at	0.000963	4.15e-06	2.85e+01	5.416665	3.83	CDS1	CDP-diacylglycerol synthase 1
219816_s_at	0.003937	1.42e-04	1.25e+01	1.800676	3.83	RBM23	RNA binding motif protein 23
220486_x_at	0.004822	2.16e-04	1.13e+01	1.325804	3.83	LOC101928589///TMEM164	uncharacterized LOC101928589///transmembrane protein 164
202631_s_at	0.005059	2.39e-04	1.11e+01	1.209905	3.83	APPBP2	amyloid beta precursor protein binding protein 2
216379_x_at	0.001113	6.95e-06	2.53e+01	4.95514	3.81	CD24	CD24 molecule
57588_at	0.001479	1.68e-05	2.06e+01	4.102281	3.81	SLC24A3	solute carrier family 24 member 3
205590_at	0.003917	1.40e-04	1.26e+01	1.818059	3.81	RASGRP1	RAS guanyl releasing protein 1
210387_at	0.002013	3.13e-05	1.78e+01	3.460014	3.80	HIST1H2BJ///HIST1H2BG	histone cluster 1, H2bj///histone cluster 1, H2bg
219743_at	0.001862	2.69e-05	1.85e+01	3.618651	3.79	HEY2	hes related family bHLH transcription factor with YRPW motif 2
204952_at	0.002289	4.05e-05	1.68e+01	3.187085	3.79	LYPD3	LY6/PLAUR domain containing 3
219288_at	0.002982	7.67e-05	1.45e+01	2.492081	3.77	C3orf14	chromosome 3 open reading frame 14
220945_x_at	0.003429	1.02e-04	1.35e+01	2.176301	3.76	MANSC1	MANSC domain containing 1
204404_at	0.001131	7.22e-06	2.51e+01	4.919573	3.74	SLC12A2	solute carrier family 12 member 2
218976_at	0.001186	8.99e-06	2.38e+01	4.713718	3.74	DNAJC12	DnaJ heat shock protein family (Hsp40) member C12
212056_at	0.001875	2.77e-05	1.84e+01	3.589077	3.72	GSE1	Gse1 coiled-coil protein
221081_s_at	0.002487	4.73e-05	1.62e+01	3.020966	3.71	DENND2D	DENN domain containing 2D
214633_at	0.001143	8.11e-06	2.44e+01	4.811038	3.70	SOX3	SRY-box 3
209772_s_at	0.001317	1.35e-05	2.17e+01	4.317125	3.69	CD24	CD24 molecule
205928_at	0.000981	4.71e-06	2.77e+01	5.305468	3.68	ZNF443	zinc finger protein 443
217202_s_at	0.003225	9.22e-05	1.39e+01	2.287697	3.68	GLUL	glutamate-ammonia ligase
204332_s_at	0.001008	5.15e-06	2.71e+01	5.227172	3.67	AGA	aspartylglucosaminidase
203788_s_at	0.003757	1.26e-04	1.29e+01	1.941051	3.66	SEMA3C	semaphorin 3C
217983_s_at	0.002487	4.74e-05	1.62e+01	3.01722	3.65	RNASET2	ribonuclease T2
220038_at	0.006579	4.21e-04	9.68	0.553735	3.65	C8orf44-SGK3///SGK3	C8orf44-SGK3 readthrough///serum/glucocorticoid regulated kinase family member 3
204595_s_at	0.001135	7.75e-06	2.47e+01	4.853705	3.64	STC1	stanniocalcin 1
219388_at	0.006262	3.71e-04	9.98	0.700629	3.63	GRHL2	grainyhead like transcription factor 2
205326_at	0.006668	4.33e-04	9.61	0.52109	3.62	RAMP3	receptor (G protein-coupled) activity modifying protein 3
203780_at	0.001225	1.04e-05	2.31e+01	4.574536	3.61	MPZL2	myelin protein zero like 2
205380_at	0.001113	6.93e-06	2.53e+01	4.957477	3.60	PDZK1	PDZ domain containing 1
208651_x_at	0.001261	1.22e-05	2.22e+01	4.420545	3.60	CD24	CD24 molecule
208180_s_at	0.001169	8.45e-06	2.42e+01	4.77244	3.59	HIST1H4H	histone cluster 1, H4h
218807_at	0.00481	2.15e-04	1.14e+01	1.331638	3.59	VAV3	vav guanine nucleotide exchange factor 3
208051_s_at	0.007402	5.31e-04	9.16	0.284927	3.59	PAIP1	poly(A) binding protein interacting protein 1
219734_at	0.002582	5.30e-05	1.58e+01	2.897617	3.58	SIDT1	SID1 transmembrane family member 1
211162_x_at	0.003102	8.41e-05	1.42e+01	2.389688	3.58	SCD	stearoyl-CoA desaturase
204143_s_at	0.001192	9.57e-06	2.35e+01	4.65356	3.57	ENOSF1	enolase superfamily member 1
219015_s_at	0.002618	5.49e-05	1.57e+01	2.857887	3.57	ALG13	ALG13, UDP-N-acetylglucosaminyltransferase subunit
218806_s_at	0.001291	1.29e-05	2.19e+01	4.365178	3.56	VAV3	vav guanine nucleotide exchange factor 3
213131_at	0.00371	1.22e-04	1.30e+01	1.97436	3.55	OLFM1	olfactomedin 1
40560_at	0.006347	3.82e-04	9.91	0.668602	3.55	TBX2	T-box 2
212240_s_at	0.001272	1.25e-05	2.21e+01	4.397668	3.54	PIK3R1	phosphoinositide-3-kinase regulatory subunit 1
206059_at	0.004752	2.11e-04	1.14e+01	1.354662	3.54	ZNF91	zinc finger protein 91
205440_s_at	0.005171	2.50e-04	1.10e+01	1.156867	3.54	NPY1R	neuropeptide Y receptor Y1
209488_s_at	0.00169	2.24e-05	1.93e+01	3.808001	3.53	RBPMS	RNA binding protein with multiple splicing
201626_at	0.005225	2.56e-04	1.09e+01	1.130302	3.52	INSIG1	insulin induced gene 1
204014_at	0.002013	3.14e-05	1.78e+01	3.458445	3.51	DUSP4	dual specificity phosphatase 4
208096_s_at	0.005225	2.56e-04	1.09e+01	1.129821	3.51	COL21A1	collagen type XXI alpha 1 chain
209771_x_at	0.001186	8.86e-06	2.39e+01	4.727467	3.50	CD24	CD24 molecule
203231_s_at	0.008665	7.12e-04	8.53	-0.058586	3.49	ATXN1	ataxin 1
212726_at	0.001135	8.00e-06	2.45e+01	4.824019	3.48	PHF2	PHD finger protein 2
205034_at	0.008679	7.18e-04	8.52	-0.068084	3.47	CCNE2	cyclin E2
207847_s_at	0.001192	9.51e-06	2.35e+01	4.659951	3.46	MUC1	mucin 1, cell surface associated
203543_s_at	0.001897	2.83e-05	1.83e+01	3.566325	3.45	KLF9	Kruppel like factor 9
203372_s_at	0.001225	1.03e-05	2.31e+01	4.579891	3.44	SOCS2	suppressor of cytokine signaling 2
218036_x_at	0.001261	1.20e-05	2.23e+01	4.431557	3.44	NMD3	NMD3 ribosome export adaptor
208579_x_at	0.001835	2.58e-05	1.87e+01	3.663322	3.44	H2BFS	H2B histone family member S
212510_at	0.003344	9.79e-05	1.37e+01	2.221192	3.44	GPD1L	glycerol-3-phosphate dehydrogenase 1-like
209681_at	0.008727	7.23e-04	8.50	-0.077036	3.44	SLC19A2	solute carrier family 19 member 2
202790_at	0.002739	6.22e-05	1.52e+01	2.722268	3.43	CLDN7	claudin 7
209806_at	0.003463	1.03e-04	1.35e+01	2.163466	3.42	HIST1H2BK	histone cluster 1, H2bk
218439_s_at	0.004495	1.90e-04	1.17e+01	1.472083	3.42	COMMD10	COMM domain containing 10
221802_s_at	0.007131	4.98e-04	9.30	0.359869	3.40	SHTN1	shootin 1
204385_at	0.001192	9.64e-06	2.35e+01	4.646555	3.39	KYNU	kynureninase
209699_x_at	0.001261	1.22e-05	2.22e+01	4.419659	3.39	LOC101930400///AKR1C2	aldo-keto reductase family 1 member C2-like///aldo-keto reductase family 1, member C2
209590_at	0.002898	7.10e-05	1.47e+01	2.5769	3.39	BMP7	bone morphogenetic protein 7
211814_s_at	0.004788	2.13e-04	1.14e+01	1.342834	3.38	CCNE2	cyclin E2
218149_s_at	0.007063	4.89e-04	9.34	0.381544	3.38	ZNF395	zinc finger protein 395
213024_at	0.006531	4.12e-04	9.73	0.579455	3.37	TMF1	TATA element modulatory factor 1
209291_at	0.001192	9.42e-06	2.36e+01	4.669133	3.36	ID4	inhibitor of DNA binding 4, HLH protein
218211_s_at	0.001246	1.16e-05	2.25e+01	4.47161	3.35	MLPH	melanophilin
221874_at	0.001362	1.44e-05	2.14e+01	4.25444	3.35	KIAA1324	KIAA1324
211212_s_at	0.001272	1.24e-05	2.21e+01	4.401257	3.34	ORC5	origin recognition complex subunit 5
220581_at	0.002281	4.01e-05	1.68e+01	3.19639	3.33	CCDC170	coiled-coil domain containing 170
201811_x_at	0.006816	4.55e-04	9.50	0.465092	3.32	SH3BP5	SH3 domain binding protein 5
214218_s_at	0.001291	1.30e-05	2.19e+01	4.353779	3.31	XIST	X inactive specific transcript (non-protein coding)
204597_x_at	0.002935	7.33e-05	1.46e+01	2.541824	3.31	STC1	stanniocalcin 1
221667_s_at	0.004322	1.73e-04	1.20e+01	1.578898	3.31	HSPB8	heat shock protein family B (small) member 8
210389_x_at	0.004822	2.17e-04	1.13e+01	1.321518	3.31	TUBD1	tubulin delta 1
209064_x_at	0.006763	4.50e-04	9.53	0.477571	3.31	PAIP1	poly(A) binding protein interacting protein 1
209189_at	0.001291	1.30e-05	2.19e+01	4.354708	3.30	FOS	Fos proto-oncogene, AP-1 transcription factor subunit
209442_x_at	0.001912	2.87e-05	1.82e+01	3.552421	3.30	ANK3	ankyrin 3, node of Ranvier (ankyrin G)
203373_at	0.001601	2.02e-05	1.97e+01	3.912426	3.29	SOCS2	suppressor of cytokine signaling 2
212637_s_at	0.005777	3.15e-04	1.04e+01	0.89274	3.29	WWP1	WW domain containing E3 ubiquitin protein ligase 1
202979_s_at	0.006532	4.13e-04	9.72	0.576389	3.29	CREBZF	CREB/ATF bZIP transcription factor
213365_at	0.007645	5.69e-04	9.01	0.203742	3.29	ERI2	ERI1 exoribonuclease family member 2
205555_s_at	0.00309	8.28e-05	1.42e+01	2.407835	3.28	MSX2	msh homeobox 2
210085_s_at	0.003937	1.42e-04	1.25e+01	1.800636	3.28	ANXA9	annexin A9
212151_at	0.001746	2.39e-05	1.90e+01	3.740082	3.27	PBX1	PBX homeobox 1
204171_at	0.002102	3.39e-05	1.75e+01	3.376736	3.27	RPS6KB1	ribosomal protein S6 kinase B1
211578_s_at	0.00309	8.30e-05	1.42e+01	2.404426	3.27	RPS6KB1	ribosomal protein S6 kinase B1
204567_s_at	0.003479	1.04e-04	1.35e+01	2.153197	3.27	ABCG1	ATP binding cassette subfamily G member 1
213050_at	0.001135	7.67e-06	2.47e+01	4.863336	3.26	COBL	cordon-bleu WH2 repeat protein
218342_s_at	0.00726	5.13e-04	9.23	0.32402	3.26	ERMP1	endoplasmic reticulum metallopeptidase 1
202658_at	0.008169	6.44e-04	8.74	0.059512	3.26	PEX11B	peroxisomal biogenesis factor 11 beta
219299_at	0.004101	1.55e-04	1.23e+01	1.700814	3.25	TRMT12	tRNA methyltransferase 12 homolog
212977_at	0.005094	2.42e-04	1.10e+01	1.196574	3.25	ACKR3	atypical chemokine receptor 3
217762_s_at	0.003697	1.21e-04	1.30e+01	1.980768	3.24	RAB31	RAB31, member RAS oncogene family
212400_at	0.001192	9.60e-06	2.35e+01	4.651068	3.21	FAM102A	family with sequence similarity 102 member A
217894_at	0.002618	5.51e-05	1.56e+01	2.853771	3.21	KCTD3	potassium channel tetramerization domain containing 3
216064_s_at	0.001855	2.67e-05	1.85e+01	3.626784	3.19	AGA	aspartylglucosaminidase
204566_at	0.004882	2.23e-04	1.13e+01	1.289599	3.19	PPM1D	protein phosphatase, Mg2+/Mn2+ dependent 1D
204523_at	0.002772	6.50e-05	1.51e+01	2.674909	3.18	ZNF140	zinc finger protein 140
202889_x_at	0.003214	9.12e-05	1.39e+01	2.299534	3.18	MAP7	microtubule associated protein 7
213018_at	0.002935	7.26e-05	1.47e+01	2.5523	3.17	GATAD1	GATA zinc finger domain containing 1
201625_s_at	0.004515	1.92e-04	1.17e+01	1.459229	3.17	INSIG1	insulin induced gene 1
213258_at	0.001897	2.84e-05	1.83e+01	3.56409	3.16	TFPI	tissue factor pathway inhibitor
203438_at	0.00367	1.19e-04	1.31e+01	2.001354	3.16	STC2	stanniocalcin 2
211423_s_at	0.001671	2.18e-05	1.94e+01	3.835018	3.15	SC5D	sterol-C5-desaturase
201510_at	0.001192	9.42e-06	2.36e+01	4.669111	3.12	ELF3	E74 like ETS transcription factor 3
204069_at	0.001897	2.83e-05	1.83e+01	3.566032	3.12	MEIS1	Meis homeobox 1
212249_at	0.00309	8.34e-05	1.42e+01	2.398867	3.11	PIK3R1	phosphoinositide-3-kinase regulatory subunit 1
212812_at	0.00645	4.00e-04	9.80	0.614733	3.11	SERINC5	serine incorporator 5
204142_at	0.007439	5.39e-04	9.12	0.266279	3.11	ENOSF1	enolase superfamily member 1
218090_s_at	0.004576	1.96e-04	1.16e+01	1.43674	3.09	WDR11	WD repeat domain 11
208116_s_at	0.003168	8.89e-05	1.40e+01	2.328554	3.08	MAN1A1	mannosidase alpha class 1A member 1
219384_s_at	0.001246	1.13e-05	2.26e+01	4.489608	3.07	ADAT1	adenosine deaminase, tRNA specific 1
215471_s_at	0.002772	6.49e-05	1.51e+01	2.675358	3.07	MAP7	microtubule associated protein 7
213562_s_at	0.00382	1.31e-04	1.28e+01	1.894577	3.07	SQLE	squalene epoxidase
209398_at	0.003645	1.16e-04	1.31e+01	2.034099	3.05	HIST1H1C	histone cluster 1, H1c
205594_at	0.005457	2.83e-04	1.06e+01	1.013281	3.05	ZNF652	zinc finger protein 652
203628_at	0.007711	5.78e-04	8.97	0.184507	3.03	IGF1R	insulin like growth factor 1 receptor
222067_x_at	0.007755	5.86e-04	8.94	0.169448	3.03	HIST1H2BD	histone cluster 1, H2bd
209751_s_at	0.001261	1.20e-05	2.23e+01	4.439177	3.01	TRAPPC2B///TRAPPC2	trafficking protein particle complex 2B///trafficking protein particle complex 2
216959_x_at	0.002566	5.12e-05	1.59e+01	2.933315	3.01	NRCAM	neuronal cell adhesion molecule
222217_s_at	0.007433	5.38e-04	9.13	0.268633	3.01	SLC27A3	solute carrier family 27 member 3
204290_s_at	0.009921	8.97e-04	8.07	-0.329606	3.01	ALDH6A1	aldehyde dehydrogenase 6 family member A1
212543_at	0.006543	4.18e-04	9.70	0.562443	3.00	AIM1	absent in melanoma 1
220124_at	0.001291	1.29e-05	2.19e+01	4.36294	2.99	GAN	gigaxonin
218692_at	0.002123	3.46e-05	1.74e+01	3.354535	2.99	SYBU	syntabulin
212660_at	0.009405	8.18e-04	8.25	-0.220957	2.99	JADE2	jade family PHD finger 2
203786_s_at	0.001588	1.97e-05	1.99e+01	3.938218	2.97	TPD52L1	tumor protein D52-like 1
210674_s_at	0.006606	4.26e-04	9.66	0.542378	2.97	PCDHA1///PCDHA2///PCDHA3///PCDHA4///PCDHA5///PCDHA6///PCDHA7///PCDHA8///PCDHA10///PCDHA11///PCDHA12///PCDHA13///PCDHAC1///PCDHAC2///PCDHA9	protocadherin alpha 1///protocadherin alpha 2///protocadherin alpha 3///protocadherin alpha 4///protocadherin alpha 5///protocadherin alpha 6///protocadherin alpha 7///protocadherin alpha 8///protocadherin alpha 10///protocadherin alpha 11///protocadherin alpha 12///protocadherin alpha 13///protocadherin alpha subfamily C, 1///protocadherin alpha subfamily C, 2///protocadherin alpha 9
217763_s_at	0.001875	2.75e-05	1.84e+01	3.596372	2.96	RAB31	RAB31, member RAS oncogene family
207038_at	0.003873	1.37e-04	1.26e+01	1.847635	2.96	SLC16A6	solute carrier family 16 member 6
222118_at	0.007064	4.89e-04	9.34	0.380409	2.96	CENPN	centromere protein N
221326_s_at	0.009594	8.48e-04	8.18	-0.263927	2.96	TUBD1	tubulin delta 1
203666_at	0.004199	1.64e-04	1.21e+01	1.63734	2.95	CXCL12	C-X-C motif chemokine ligand 12
221596_s_at	0.001553	1.82e-05	2.02e+01	4.020893	2.94	RBM48	RNA binding motif protein 48
217551_at	0.001588	1.96e-05	1.99e+01	3.945315	2.94	OR7E14P	olfactory receptor family 7 subfamily E member 14 pseudogene
208490_x_at	0.002487	4.75e-05	1.62e+01	3.01662	2.93	HIST1H2BC///HIST1H2BI///HIST1H2BE///HIST1H2BF///HIST1H2BG	histone cluster 1, H2bc///histone cluster 1, H2bi///histone cluster 1, H2be///histone cluster 1, H2bf///histone cluster 1, H2bg
201888_s_at	0.006413	3.93e-04	9.84	0.634481	2.93	IL13RA1	interleukin 13 receptor subunit alpha 1
204015_s_at	0.007023	4.83e-04	9.37	0.395021	2.93	DUSP4	dual specificity phosphatase 4
217838_s_at	0.001855	2.67e-05	1.85e+01	3.625915	2.92	EVL	Enah/Vasp-like
214053_at	0.002172	3.67e-05	1.72e+01	3.292805	2.92	ERBB4	erb-b2 receptor tyrosine kinase 4
207695_s_at	0.003294	9.48e-05	1.38e+01	2.257076	2.92	IGSF1	immunoglobulin superfamily member 1
201193_at	0.00646	4.03e-04	9.78	0.605464	2.92	IDH1	isocitrate dehydrogenase (NADP(+)) 1, cytosolic
207836_s_at	0.002325	4.21e-05	1.67e+01	3.144268	2.91	RBPMS	RNA binding protein with multiple splicing
201963_at	0.004912	2.25e-04	1.12e+01	1.279154	2.91	ACSL1	acyl-CoA synthetase long-chain family member 1
203066_at	0.007599	5.59e-04	9.05	0.224883	2.89	CHST15	carbohydrate (N-acetylgalactosamine 4-sulfate 6-O) sulfotransferase 15
213349_at	0.009929	8.99e-04	8.07	-0.332028	2.89	TMCC1	transmembrane and coiled-coil domain family 1
213913_s_at	0.001569	1.86e-05	2.01e+01	3.999127	2.88	TBC1D30	TBC1 domain family member 30
214820_at	0.003535	1.08e-04	1.34e+01	2.112603	2.88	BRWD1	bromodomain and WD repeat domain containing 1
202088_at	0.003591	1.11e-04	1.33e+01	2.07733	2.88	SLC39A6	solute carrier family 39 member 6
215779_s_at	0.003107	8.63e-05	1.41e+01	2.361013	2.87	HIST1H2BJ///HIST1H2BG	histone cluster 1, H2bj///histone cluster 1, H2bg
204179_at	0.007349	5.24e-04	9.19	0.300192	2.87	MB	myoglobin
209218_at	0.00787	6.03e-04	8.88	0.136397	2.87	SQLE	squalene epoxidase
202887_s_at	0.003741	1.24e-04	1.29e+01	1.958006	2.86	DDIT4	DNA damage inducible transcript 4
204045_at	0.007362	5.26e-04	9.18	0.294497	2.86	TCEAL1	transcription elongation factor A like 1
217984_at	0.001949	2.97e-05	1.81e+01	3.516901	2.85	RNASET2	ribonuclease T2
201468_s_at	0.002745	6.26e-05	1.52e+01	2.714696	2.84	NQO1	NAD(P)H quinone dehydrogenase 1
202299_s_at	0.003936	1.41e-04	1.25e+01	1.808295	2.84	LAMTOR5	late endosomal/lysosomal adaptor, MAPK and MTOR activator 5
216687_x_at	0.0038	1.28e-04	1.28e+01	1.91617	2.83	UGT2B15	UDP glucuronosyltransferase family 2 member B15
205251_at	0.002059	3.25e-05	1.77e+01	3.419723	2.81	PER2	period circadian clock 2
205420_at	0.002566	5.12e-05	1.59e+01	2.93439	2.81	PEX7	peroxisomal biogenesis factor 7
212420_at	0.002745	6.29e-05	1.52e+01	2.709578	2.81	ELF1	E74 like ETS transcription factor 1
203787_at	0.007513	5.48e-04	9.09	0.246883	2.81	SSBP2	single stranded DNA binding protein 2
203713_s_at	0.005465	2.85e-04	1.06e+01	1.007425	2.80	LLGL2	LLGL2, scribble cell polarity complex component
202454_s_at	0.005591	2.96e-04	1.05e+01	0.961737	2.80	ERBB3	erb-b2 receptor tyrosine kinase 3
203627_at	0.006863	4.62e-04	9.47	0.445594	2.80	IGF1R	insulin like growth factor 1 receptor
205761_s_at	0.003981	1.46e-04	1.24e+01	1.771639	2.79	DUS4L	dihydrouridine synthase 4 like
212686_at	0.009001	7.62e-04	8.39	-0.138475	2.78	PPM1H	protein phosphatase, Mg2+/Mn2+ dependent 1H
210904_s_at	0.009509	8.37e-04	8.21	-0.248105	2.78	IL13RA1	interleukin 13 receptor subunit alpha 1
220936_s_at	0.003243	9.30e-05	1.38e+01	2.277859	2.77	H2AFJ	H2A histone family member J
210641_at	0.003479	1.04e-04	1.35e+01	2.15507	2.77	CAPN9	calpain 9
204131_s_at	0.008639	7.05e-04	8.55	-0.04794	2.75	FOXO3	forkhead box O3
209112_at	0.006442	3.96e-04	9.82	0.624763	2.74	CDKN1B	cyclin dependent kinase inhibitor 1B
201791_s_at	0.006543	4.18e-04	9.70	0.562466	2.74	DHCR7	7-dehydrocholesterol reductase
212291_at	0.003985	1.46e-04	1.24e+01	1.769168	2.73	HIPK1	homeodomain interacting protein kinase 1
219673_at	0.002172	3.69e-05	1.72e+01	3.28739	2.72	MCM9	minichromosome maintenance 9 homologous recombination repair factor
201456_s_at	0.00691	4.67e-04	9.44	0.433012	2.72	BUB3	BUB3, mitotic checkpoint protein
202600_s_at	0.007438	5.39e-04	9.13	0.267221	2.72	NRIP1	nuclear receptor interacting protein 1
210962_s_at	0.009932	8.99e-04	8.06	-0.332957	2.72	AKAP9	A-kinase anchoring protein 9
204555_s_at	0.001608	2.04e-05	1.97e+01	3.903182	2.71	PPP1R3D	protein phosphatase 1 regulatory subunit 3D
212093_s_at	0.001623	2.07e-05	1.97e+01	3.890316	2.71	MTUS1	microtubule associated tumor suppressor 1
211653_x_at	0.002531	4.99e-05	1.60e+01	2.963127	2.71	LOC101930400///AKR1C2	aldo-keto reductase family 1 member C2-like///aldo-keto reductase family 1, member C2
209102_s_at	0.003884	1.38e-04	1.26e+01	1.837533	2.71	HBP1	HMG-box transcription factor 1
219317_at	0.004795	2.14e-04	1.14e+01	1.338386	2.70	POLI	DNA polymerase iota
201301_s_at	0.007914	6.08e-04	8.86	0.125759	2.70	ANXA4	annexin A4
218309_at	0.008033	6.24e-04	8.81	0.096055	2.70	CAMK2N1	calcium/calmodulin dependent protein kinase II inhibitor 1
218346_s_at	0.002588	5.34e-05	1.58e+01	2.887766	2.69	SESN1	sestrin 1
207156_at	0.004136	1.58e-04	1.22e+01	1.678753	2.69	HIST1H2AH///HIST1H2AG///HIST1H2AM///HIST1H2AL///HIST1H2AK///HIST1H2AI	histone cluster 1, H2ah///histone cluster 1, H2ag///histone cluster 1, H2am///histone cluster 1, H2al///histone cluster 1, H2ak///histone cluster 1, H2ai
217744_s_at	0.005952	3.35e-04	1.02e+01	0.819823	2.69	PERP	PERP, TP53 apoptosis effector
65493_at	0.002376	4.37e-05	1.65e+01	3.104698	2.68	HEATR6	HEAT repeat containing 6
201259_s_at	0.006691	4.38e-04	9.59	0.508308	2.68	SYPL1	synaptophysin like 1
206683_at	0.002717	6.02e-05	1.53e+01	2.757406	2.67	ZNF165	zinc finger protein 165
212012_at	0.007649	5.70e-04	9.00	0.201722	2.67	PXDN	peroxidasin
208546_x_at	0.00218	3.73e-05	1.71e+01	3.2757	2.65	HIST1H2BH	histone cluster 1, H2bh
202020_s_at	0.009318	8.05e-04	8.28	-0.202429	2.65	LANCL1	LanC like 1
213693_s_at	0.004668	2.02e-04	1.15e+01	1.404483	2.64	MUC1	mucin 1, cell surface associated
218962_s_at	0.005447	2.82e-04	1.07e+01	1.018333	2.64	TMEM168	transmembrane protein 168
205238_at	0.001835	2.57e-05	1.87e+01	3.664609	2.63	TRMT2B	tRNA methyltransferase 2 homolog B
219450_at	0.002935	7.27e-05	1.47e+01	2.550829	2.63	C4orf19	chromosome 4 open reading frame 19
213387_at	0.003786	1.27e-04	1.29e+01	1.925476	2.63	ATAD2B	ATPase family, AAA domain containing 2B
215411_s_at	0.004922	2.26e-04	1.12e+01	1.272261	2.63	TRAF3IP2	TRAF3 interacting protein 2
200774_at	0.007491	5.44e-04	9.10	0.255994	2.63	FAM120A	family with sequence similarity 120A
204944_at	0.001985	3.07e-05	1.79e+01	3.479472	2.62	PTPRG	protein tyrosine phosphatase, receptor type G
201368_at	0.003344	9.78e-05	1.37e+01	2.222253	2.62	ZFP36L2	ZFP36 ring finger protein like 2
210239_at	0.005198	2.53e-04	1.09e+01	1.144054	2.62	IRX5	iroquois homeobox 5
212239_at	0.007291	5.17e-04	9.22	0.314607	2.62	PIK3R1	phosphoinositide-3-kinase regulatory subunit 1
201416_at	0.001946	2.93e-05	1.81e+01	3.530291	2.61	SOX4	SRY-box 4
212638_s_at	0.006235	3.64e-04	1.00e+01	0.723763	2.61	WWP1	WW domain containing E3 ubiquitin protein ligase 1
215543_s_at	0.006363	3.85e-04	9.89	0.659518	2.61	LARGE1	LARGE xylosyl- and glucuronyltransferase 1
203037_s_at	0.003105	8.52e-05	1.41e+01	2.375268	2.60	MTSS1	metastasis suppressor 1
221816_s_at	0.005382	2.71e-04	1.08e+01	1.06421	2.60	PHF11	PHD finger protein 11
201467_s_at	0.005461	2.84e-04	1.06e+01	1.010655	2.60	NQO1	NAD(P)H quinone dehydrogenase 1
209185_s_at	0.009405	8.18e-04	8.25	-0.221054	2.60	IRS2	insulin receptor substrate 2
209031_at	0.002074	3.31e-05	1.76e+01	3.401497	2.59	CADM1	cell adhesion molecule 1
219080_s_at	0.004136	1.59e-04	1.22e+01	1.672404	2.59	CTPS2	CTP synthase 2
202629_at	0.006479	4.06e-04	9.77	0.597875	2.59	APPBP2	amyloid beta precursor protein binding protein 2
208056_s_at	0.001742	2.35e-05	1.91e+01	3.759038	2.58	CBFA2T3	CBFA2/RUNX1 translocation partner 3
215465_at	0.002035	3.20e-05	1.78e+01	3.43642	2.58	ABCA12	ATP binding cassette subfamily A member 12
205361_s_at	0.004089	1.54e-04	1.23e+01	1.708327	2.58	PFDN4	prefoldin subunit 4
218389_s_at	0.002319	4.18e-05	1.67e+01	3.154205	2.57	APH1A	aph-1 homolog A, gamma-secretase subunit
220990_s_at	0.002326	4.26e-05	1.66e+01	3.132663	2.57	MIR21///VMP1	microRNA 21///vacuole membrane protein 1
210664_s_at	0.007642	5.68e-04	9.01	0.204812	2.57	TFPI	tissue factor pathway inhibitor
202525_at	0.00307	8.00e-05	1.43e+01	2.445205	2.56	PRSS8	protease, serine 8
209925_at	0.008239	6.53e-04	8.71	0.04316	2.56	OCLN	occludin
204451_at	0.002155	3.61e-05	1.73e+01	3.309351	2.55	FZD1	frizzled class receptor 1
211033_s_at	0.002325	4.24e-05	1.66e+01	3.137854	2.55	PEX7	peroxisomal biogenesis factor 7
218557_at	0.004136	1.59e-04	1.22e+01	1.671475	2.55	NIT2	nitrilase family member 2
218940_at	0.006469	4.04e-04	9.78	0.60219	2.55	VCPKMT	valosin containing protein lysine methyltransferase
44790_s_at	0.004106	1.56e-04	1.23e+01	1.695597	2.54	KIAA0226L	KIAA0226 like
201458_s_at	0.004388	1.82e-04	1.18e+01	1.52016	2.54	BUB3	BUB3, mitotic checkpoint protein
201428_at	0.003105	8.49e-05	1.41e+01	2.379689	2.52	CLDN4	claudin 4
213624_at	0.004613	1.98e-04	1.16e+01	1.425287	2.52	SMPDL3A	sphingomyelin phosphodiesterase acid like 3A
219316_s_at	0.00567	3.06e-04	1.04e+01	0.92389	2.52	FLVCR2	feline leukemia virus subgroup C cellular receptor family member 2
204985_s_at	0.006212	3.61e-04	1.00e+01	0.733857	2.52	TRAPPC6A	trafficking protein particle complex 6A
203642_s_at	0.002182	3.74e-05	1.71e+01	3.271159	2.51	COBLL1	cordon-bleu WH2 repeat protein like 1
206342_x_at	0.008871	7.44e-04	8.44	-0.109747	2.51	IDS	iduronate 2-sulfatase
213912_at	0.003591	1.12e-04	1.32e+01	2.070918	2.50	TBC1D30	TBC1 domain family member 30
205066_s_at	0.00544	2.80e-04	1.07e+01	1.027748	2.50	ENPP1	ectonucleotide pyrophosphatase/phosphodiesterase 1
203897_at	0.008942	7.54e-04	8.42	-0.126043	2.50	LYRM1	LYR motif containing 1
217837_s_at	0.009877	8.90e-04	8.08	-0.321117	2.50	RNF103-CHMP3///CHMP3	RNF103-CHMP3 readthrough///charged multivesicular body protein 3
205362_s_at	0.004654	2.00e-04	1.16e+01	1.413938	2.49	PFDN4	prefoldin subunit 4
221750_at	0.005484	2.86e-04	1.06e+01	1.002414	2.49	HMGCS1	3-hydroxy-3-methylglutaryl-CoA synthase 1
218244_at	0.006271	3.73e-04	9.97	0.696319	2.48	NOL8	nucleolar protein 8
213129_s_at	0.006442	3.99e-04	9.81	0.618245	2.48	LOC101060817///GCSH	glycine cleavage system H protein, mitochondrial-like///glycine cleavage system protein H
213133_s_at	0.005591	2.96e-04	1.05e+01	0.962447	2.47	LOC101060817///GCSH	glycine cleavage system H protein, mitochondrial-like///glycine cleavage system protein H
211721_s_at	0.003351	9.85e-05	1.37e+01	2.214179	2.46	ZNF551	zinc finger protein 551
208647_at	0.005023	2.34e-04	1.11e+01	1.233957	2.46	FDFT1	farnesyl-diphosphate farnesyltransferase 1
210266_s_at	0.005303	2.63e-04	1.08e+01	1.097779	2.46	TRIM33	tripartite motif containing 33
203542_s_at	0.002187	3.78e-05	1.71e+01	3.260674	2.45	KLF9	Kruppel like factor 9
218792_s_at	0.00382	1.31e-04	1.28e+01	1.896261	2.45	BSPRY	B-box and SPRY domain containing
201705_at	0.007747	5.84e-04	8.95	0.173427	2.45	PSMD7	proteasome 26S subunit, non-ATPase 7
208384_s_at	0.003987	1.47e-04	1.24e+01	1.765783	2.44	MID2	midline 2
202119_s_at	0.009636	8.57e-04	8.16	-0.275685	2.44	CPNE3	copine 3
219078_at	0.002201	3.81e-05	1.70e+01	3.25121	2.43	GPATCH2	G-patch domain containing 2
213150_at	0.002618	5.53e-05	1.56e+01	2.85068	2.43	HOXA10	homeobox A10
203789_s_at	0.004361	1.77e-04	1.19e+01	1.555569	2.42	SEMA3C	semaphorin 3C
203356_at	0.008239	6.53e-04	8.71	0.043275	2.42	CAPN7	calpain 7
210827_s_at	0.009869	8.89e-04	8.09	-0.319625	2.42	ELF3	E74 like ETS transcription factor 3
202753_at	0.002574	5.16e-05	1.59e+01	2.926778	2.41	PSMD6	proteasome 26S subunit, non-ATPase 6
205591_at	0.004388	1.82e-04	1.18e+01	1.519868	2.41	OLFM1	olfactomedin 1
202978_s_at	0.00528	2.61e-04	1.09e+01	1.109525	2.41	CREBZF	CREB/ATF bZIP transcription factor
202411_at	0.002498	4.80e-05	1.62e+01	3.004274	2.40	IFI27	interferon alpha inducible protein 27
201132_at	0.006532	4.13e-04	9.72	0.575955	2.40	RPL36A-HNRNPH2///HNRNPH2	RPL36A-HNRNPH2 readthrough///heterogeneous nuclear ribonucleoprotein H2 (H')
220442_at	0.006546	4.19e-04	9.69	0.561178	2.40	POC1B-GALNT4///GALNT4	POC1B-GALNT4 readthrough///polypeptide N-acetylgalactosaminyltransferase 4
200766_at	0.002727	6.10e-05	1.53e+01	2.744346	2.39	CTSD	cathepsin D
216607_s_at	0.002935	7.29e-05	1.46e+01	2.54749	2.39	LRRD1///CYP51A1	leucine rich repeats and death domain containing 1///cytochrome P450 family 51 subfamily A member 1
218991_at	0.005034	2.36e-04	1.11e+01	1.223085	2.39	HEATR6	HEAT repeat containing 6
214835_s_at	0.00755	5.52e-04	9.07	0.238968	2.38	SUCLG2	succinate-CoA ligase GDP-forming beta subunit
206414_s_at	0.008862	7.41e-04	8.45	-0.105143	2.38	ASAP2	ArfGAP with SH3 domain, ankyrin repeat and PH domain 2
214594_x_at	0.003495	1.05e-04	1.35e+01	2.142915	2.37	ATP8B1	ATPase phospholipid transporting 8B1
212936_at	0.007402	5.33e-04	9.15	0.280387	2.37	FAM172A	family with sequence similarity 172 member A
214164_x_at	0.007567	5.54e-04	9.06	0.234175	2.37	CA12	carbonic anhydrase 12
204151_x_at	0.002647	5.73e-05	1.55e+01	2.811651	2.36	AKR1C1	aldo-keto reductase family 1 member C1
202458_at	0.002131	3.48e-05	1.74e+01	3.34733	2.35	PRSS23	protease, serine 23
209062_x_at	0.00382	1.30e-04	1.28e+01	1.900248	2.35	NCOA3	nuclear receptor coactivator 3
209030_s_at	0.008356	6.68e-04	8.67	0.016509	2.35	CADM1	cell adhesion molecule 1
221865_at	0.009636	8.56e-04	8.16	-0.274296	2.35	TMEM268	transmembrane protein 268
209121_x_at	0.002872	6.97e-05	1.48e+01	2.59688	2.34	NR2F2	nuclear receptor subfamily 2 group F member 2
205431_s_at	0.002935	7.32e-05	1.46e+01	2.542941	2.34	BMP5	bone morphogenetic protein 5
218549_s_at	0.004838	2.20e-04	1.13e+01	1.306701	2.34	RMDN1	regulator of microtubule dynamics 1
217764_s_at	0.006622	4.28e-04	9.65	0.536671	2.34	RAB31	RAB31, member RAS oncogene family
215867_x_at	0.007659	5.71e-04	9.00	0.199435	2.34	CA12	carbonic anhydrase 12
203998_s_at	0.008537	6.91e-04	8.59	-0.02426	2.34	SYT1	synaptotagmin 1
203248_at	0.002153	3.60e-05	1.73e+01	3.313687	2.33	ZNF24	zinc finger protein 24
204796_at	0.004418	1.84e-04	1.18e+01	1.508341	2.33	EML1	echinoderm microtubule associated protein like 1
201067_at	0.005431	2.78e-04	1.07e+01	1.034479	2.33	PSMC2	proteasome 26S subunit, ATPase 2
219368_at	0.002561	5.09e-05	1.59e+01	2.940063	2.32	NAP1L2	nucleosome assembly protein 1 like 2
204517_at	0.003941	1.44e-04	1.25e+01	1.790083	2.31	PPIC	peptidylprolyl isomerase C
202712_s_at	0.004704	2.04e-04	1.15e+01	1.388673	2.31	CKMT1A///CKMT1B	creatine kinase, mitochondrial 1A///creatine kinase, mitochondrial 1B
219722_s_at	0.004788	2.13e-04	1.14e+01	1.342609	2.31	GDPD3	glycerophosphodiester phosphodiesterase domain containing 3
202371_at	0.005415	2.75e-04	1.07e+01	1.046686	2.31	TCEAL4	transcription elongation factor A like 4
218869_at	0.005445	2.81e-04	1.07e+01	1.02458	2.31	MLYCD	malonyl-CoA decarboxylase
202187_s_at	0.009484	8.33e-04	8.22	-0.242486	2.31	PPP2R5A	protein phosphatase 2 regulatory subunit B'alpha
205842_s_at	0.003873	1.37e-04	1.26e+01	1.845677	2.30	JAK2	Janus kinase 2
201926_s_at	0.004378	1.79e-04	1.19e+01	1.539201	2.30	CD55	CD55 molecule (Cromer blood group)
218447_at	0.008669	7.15e-04	8.53	-0.063454	2.30	CMC2	C-X9-C motif containing 2
204062_s_at	0.002172	3.67e-05	1.72e+01	3.291084	2.29	ULK2	unc-51 like autophagy activating kinase 2
220004_at	0.002676	5.86e-05	1.54e+01	2.786646	2.29	DDX43	DEAD-box helicase 43
214469_at	0.003222	9.18e-05	1.39e+01	2.292324	2.29	HIST1H2AE	histone cluster 1, H2ae
221645_s_at	0.003508	1.06e-04	1.34e+01	2.129069	2.29	ZNF83	zinc finger protein 83
219929_s_at	0.006502	4.09e-04	9.75	0.58956	2.29	ZFYVE21	zinc finger FYVE-type containing 21
202447_at	0.007787	5.93e-04	8.92	0.154959	2.29	DECR1	2,4-dienoyl-CoA reductase 1, mitochondrial
208527_x_at	0.007882	6.04e-04	8.88	0.133844	2.29	HIST1H2BE	histone cluster 1, H2be
201790_s_at	0.002891	7.06e-05	1.48e+01	2.583347	2.28	DHCR7	7-dehydrocholesterol reductase
203476_at	0.0035	1.06e-04	1.34e+01	2.134993	2.28	TPBG	trophoblast glycoprotein
216248_s_at	0.006998	4.79e-04	9.39	0.404437	2.28	NR4A2	nuclear receptor subfamily 4 group A member 2
216594_x_at	0.002745	6.29e-05	1.52e+01	2.710028	2.27	AKR1C1	aldo-keto reductase family 1 member C1
204378_at	0.004733	2.09e-04	1.14e+01	1.361262	2.27	BCAS1	breast carcinoma amplified sequence 1
220329_s_at	0.006158	3.56e-04	1.01e+01	0.749975	2.27	RMND1	required for meiotic nuclear division 1 homolog
213352_at	0.006606	4.25e-04	9.66	0.543297	2.27	TMCC1	transmembrane and coiled-coil domain family 1
221957_at	0.002289	4.04e-05	1.68e+01	3.189045	2.26	PDK3	pyruvate dehydrogenase kinase 3
210735_s_at	0.004135	1.58e-04	1.22e+01	1.681147	2.26	CA12	carbonic anhydrase 12
203053_at	0.005551	2.93e-04	1.06e+01	0.976579	2.26	BCAS2	breast carcinoma amplified sequence 2
208712_at	0.002808	6.70e-05	1.49e+01	2.640957	2.25	CCND1	cyclin D1
219572_at	0.002266	3.97e-05	1.69e+01	3.208977	2.24	CADPS2	calcium dependent secretion activator 2
209917_s_at	0.002526	4.95e-05	1.60e+01	2.971216	2.24	TP53TG1	TP53 target 1 (non-protein coding)
209989_at	0.00309	8.29e-05	1.42e+01	2.40641	2.24	ZNF268	zinc finger protein 268
201417_at	0.005803	3.17e-04	1.04e+01	0.883873	2.24	SOX4	SRY-box 4
207887_s_at	0.005887	3.25e-04	1.03e+01	0.854542	2.24	CALCR	calcitonin receptor
206900_x_at	0.002526	4.93e-05	1.61e+01	2.975454	2.23	ZNF253	zinc finger protein 253
209531_at	0.002734	6.19e-05	1.52e+01	2.727187	2.22	GSTZ1	glutathione S-transferase zeta 1
211732_x_at	0.002982	7.59e-05	1.45e+01	2.504044	2.22	HNMT	histamine N-methyltransferase
203963_at	0.00348	1.04e-04	1.35e+01	2.149499	2.21	CA12	carbonic anhydrase 12
219555_s_at	0.003847	1.33e-04	1.27e+01	1.873301	2.21	CENPN	centromere protein N
220018_at	0.004388	1.81e-04	1.18e+01	1.528975	2.21	CBLL1	Cbl proto-oncogene like 1
219798_s_at	0.005382	2.71e-04	1.07e+01	1.063457	2.21	MEPCE	methylphosphate capping enzyme
219073_s_at	0.007882	6.04e-04	8.88	0.133241	2.21	OSBPL10	oxysterol binding protein like 10
209114_at	0.003105	8.49e-05	1.41e+01	2.379674	2.20	TSPAN1	tetraspanin 1
218334_at	0.00391	1.39e-04	1.26e+01	1.824131	2.20	THOC7	THO complex 7
219062_s_at	0.005901	3.28e-04	1.03e+01	0.845532	2.20	ZCCHC2	zinc finger CCHC-type containing 2
203409_at	0.004191	1.63e-04	1.21e+01	1.643342	2.19	DDB2	damage specific DNA binding protein 2
219335_at	0.006624	4.29e-04	9.64	0.532821	2.19	ARMCX5	armadillo repeat containing, X-linked 5
212997_s_at	0.00701	4.81e-04	9.38	0.399458	2.19	TLK2	tousled like kinase 2
204569_at	0.008866	7.42e-04	8.45	-0.106976	2.19	ICK	intestinal cell (MAK-like) kinase
220205_at	0.00309	8.24e-05	1.42e+01	2.412471	2.18	TPTE	transmembrane phosphatase with tensin homology
204975_at	0.004388	1.82e-04	1.18e+01	1.519854	2.18	EMP2	epithelial membrane protein 2
206098_at	0.005945	3.34e-04	1.02e+01	0.823976	2.18	ZBTB6	zinc finger and BTB domain containing 6
211747_s_at	0.006716	4.43e-04	9.56	0.495381	2.18	LSM5	LSM5 homolog, U6 small nuclear RNA and mRNA degradation associated
209164_s_at	0.008665	7.14e-04	8.53	-0.06138	2.18	CYB561	cytochrome b561
213432_at	0.002443	4.56e-05	1.63e+01	3.05891	2.17	MUC5B	mucin 5B, oligomeric mucus/gel-forming
219683_at	0.00562	3.00e-04	1.05e+01	0.94604	2.17	FZD3	frizzled class receptor 3
38892_at	0.00865	7.09e-04	8.54	-0.053246	2.17	GLTSCR1L	GLTSCR1 like
202909_at	0.009494	8.35e-04	8.21	-0.245535	2.17	EPM2AIP1	EPM2A interacting protein 1
213902_at	0.002614	5.43e-05	1.57e+01	2.870467	2.16	ASAH1	N-acylsphingosine amidohydrolase 1
208305_at	0.003294	9.49e-05	1.38e+01	2.255463	2.16	PGR	progesterone receptor
203744_at	0.004445	1.86e-04	1.18e+01	1.497884	2.16	HMGB3	high mobility group box 3
212684_at	0.008602	7.01e-04	8.57	-0.040061	2.16	ZNF3	zinc finger protein 3
209520_s_at	0.009226	7.91e-04	8.32	-0.18284	2.16	NCBP1	nuclear cap binding protein subunit 1
213351_s_at	0.00256	5.08e-05	1.59e+01	2.942992	2.15	TMCC1	transmembrane and coiled-coil domain family 1
207169_x_at	0.003357	9.89e-05	1.36e+01	2.209969	2.15	MIR4640///DDR1	microRNA 4640///discoidin domain receptor tyrosine kinase 1
202289_s_at	0.005409	2.74e-04	1.07e+01	1.053697	2.15	TACC2	transforming acidic coiled-coil containing protein 2
218145_at	0.002526	4.92e-05	1.61e+01	2.978269	2.14	TRIB3	tribbles pseudokinase 3
209682_at	0.002974	7.54e-05	1.45e+01	2.511568	2.14	CBLB	Cbl proto-oncogene B
203155_at	0.004089	1.54e-04	1.23e+01	1.708502	2.14	SETDB1	SET domain bifurcated 1
203439_s_at	0.005188	2.52e-04	1.09e+01	1.149554	2.14	STC2	stanniocalcin 2
1007_s_at	0.002582	5.27e-05	1.58e+01	2.903396	2.13	MIR4640///DDR1	microRNA 4640///discoidin domain receptor tyrosine kinase 1
216048_s_at	0.006441	3.96e-04	9.83	0.626477	2.13	RHOBTB3	Rho related BTB domain containing 3
208940_at	0.009175	7.82e-04	8.34	-0.168786	2.13	SEPHS1	selenophosphate synthetase 1
213805_at	0.003656	1.17e-04	1.31e+01	2.01983	2.12	ABHD5	abhydrolase domain containing 5
206917_at	0.005415	2.75e-04	1.07e+01	1.046843	2.12	GNA13	G protein subunit alpha 13
219995_s_at	0.002752	6.36e-05	1.51e+01	2.697793	2.11	ZNF750	zinc finger protein 750
209339_at	0.004418	1.84e-04	1.18e+01	1.508857	2.11	SIAH2	siah E3 ubiquitin protein ligase 2
219342_at	0.008247	6.54e-04	8.71	0.041135	2.11	CASD1	CAS1 domain containing 1
203355_s_at	0.002826	6.81e-05	1.49e+01	2.62278	2.10	PSD3	pleckstrin and Sec7 domain containing 3
205350_at	0.005457	2.83e-04	1.06e+01	1.014302	2.10	CRABP1	cellular retinoic acid binding protein 1
205379_at	0.002808	6.72e-05	1.49e+01	2.637767	2.09	CBR3	carbonyl reductase 3
203394_s_at	0.005161	2.48e-04	1.10e+01	1.166368	2.09	HES1	hes family bHLH transcription factor 1
202352_s_at	0.007123	4.97e-04	9.31	0.362604	2.09	PSMD12	proteasome 26S subunit, non-ATPase 12
218821_at	0.002816	6.75e-05	1.49e+01	2.632735	2.08	LOC100652930///STX16-NPEPL1///NPEPL1	uncharacterized LOC100652930///STX16-NPEPL1 readthrough (NMD candidate)///aminopeptidase-like 1
220607_x_at	0.003873	1.35e-04	1.27e+01	1.860188	2.08	NELFCD	negative elongation factor complex member C/D
209046_s_at	0.004843	2.20e-04	1.13e+01	1.304401	2.08	GABARAPL2	GABA type A receptor associated protein like 2
215380_s_at	0.008223	6.49e-04	8.73	0.049301	2.08	GGCT	gamma-glutamylcyclotransferase
222212_s_at	0.003351	9.85e-05	1.37e+01	2.213721	2.07	CERS2	ceramide synthase 2
214714_at	0.003936	1.41e-04	1.25e+01	1.809246	2.07	ZNF394	zinc finger protein 394
222192_s_at	0.005808	3.18e-04	1.04e+01	0.880232	2.07	LDAH	lipid droplet associated hydrolase
213645_at	0.006482	4.06e-04	9.76	0.596	2.07	ENOSF1	enolase superfamily member 1
205161_s_at	0.006894	4.66e-04	9.45	0.4365	2.07	PEX11A	peroxisomal biogenesis factor 11 alpha
209358_at	0.007697	5.76e-04	8.98	0.188735	2.07	TAF11	TATA-box binding protein associated factor 11
212754_s_at	0.007919	6.10e-04	8.86	0.123	2.07	MON2	MON2 homolog, regulator of endosome-to-Golgi trafficking
214975_s_at	0.009159	7.80e-04	8.35	-0.16531	2.07	MTMR1	myotubularin related protein 1
200696_s_at	0.002647	5.67e-05	1.55e+01	2.823898	2.06	GSN	gelsolin
221245_s_at	0.002982	7.66e-05	1.45e+01	2.493908	2.06	FZD5	frizzled class receptor 5
209184_s_at	0.003732	1.23e-04	1.30e+01	1.964012	2.06	IRS2	insulin receptor substrate 2
202704_at	0.009466	8.29e-04	8.23	-0.236667	2.06	TOB1	transducer of ERBB2, 1
202300_at	0.002684	5.91e-05	1.54e+01	2.778141	2.05	LAMTOR5	late endosomal/lysosomal adaptor, MAPK and MTOR activator 5
212354_at	0.002826	6.81e-05	1.49e+01	2.622851	2.05	SULF1	sulfatase 1
217851_s_at	0.004655	2.00e-04	1.16e+01	1.411369	2.05	PRELID3B	PRELI domain containing 3B
201830_s_at	0.005415	2.76e-04	1.07e+01	1.04315	2.05	NET1	neuroepithelial cell transforming 1
218531_at	0.00631	3.76e-04	9.94	0.68525	2.05	TMEM134	transmembrane protein 134
208791_at	0.003295	9.51e-05	1.38e+01	2.25322	2.04	CLU	clusterin
208779_x_at	0.00646	4.03e-04	9.78	0.606238	2.04	MIR4640///DDR1	microRNA 4640///discoidin domain receptor tyrosine kinase 1
201829_at	0.009896	8.92e-04	8.08	-0.323956	2.04	NET1	neuroepithelial cell transforming 1
210007_s_at	0.003535	1.08e-04	1.34e+01	2.111701	2.03	GPD2	glycerol-3-phosphate dehydrogenase 2
204024_at	0.006542	4.17e-04	9.71	0.566827	2.03	OSGIN2	oxidative stress induced growth inhibitor family member 2
210950_s_at	0.00309	8.34e-05	1.42e+01	2.39925	2.02	FDFT1	farnesyl-diphosphate farnesyltransferase 1
209333_at	0.00309	8.35e-05	1.42e+01	2.397946	2.02	ULK1	unc-51 like autophagy activating kinase 1
204622_x_at	0.003497	1.05e-04	1.34e+01	2.138317	2.02	NR4A2	nuclear receptor subfamily 4 group A member 2
203641_s_at	0.00382	1.31e-04	1.28e+01	1.893691	2.02	COBLL1	cordon-bleu WH2 repeat protein like 1
213984_at	0.004835	2.18e-04	1.13e+01	1.315302	2.02	PDS5A	PDS5 cohesin associated factor A
204508_s_at	0.002872	6.97e-05	1.48e+01	2.597944	2.01	CA12	carbonic anhydrase 12
203384_s_at	0.002901	7.12e-05	1.47e+01	2.57359	2.01	GOLGA1	golgin A1
219936_s_at	0.006391	3.89e-04	9.87	0.646136	2.01	GPR87	G protein-coupled receptor 87
210293_s_at	0.008643	7.07e-04	8.55	-0.050547	2.01	SEC23B	Sec23 homolog B, coat complex II component
202278_s_at	0.002734	6.20e-05	1.52e+01	2.726252	2.00	SPTLC1	serine palmitoyltransferase long chain base subunit 1
203383_s_at	0.003305	9.58e-05	1.37e+01	2.244592	2.00	GOLGA1	golgin A1
217857_s_at	0.003343	9.75e-05	1.37e+01	2.225118	2.00	RBM8A	RNA binding motif protein 8A
213850_s_at	0.003847	1.33e-04	1.27e+01	1.872765	2.00	SCAF11	SR-related CTD associated factor 11
218957_s_at	0.004464	1.88e-04	1.17e+01	1.485045	2.00	PAAF1	proteasomal ATPase associated factor 1
57516_at	0.005211	2.54e-04	1.09e+01	1.137202	2.00	ZNF764	zinc finger protein 764
218564_at	0.007513	5.48e-04	9.09	0.246735	2.00	RFWD3	ring finger and WD repeat domain 3
204475_at	0.000766	2.53e-07	-5.44e+01	7.322259	-7.66	MMP1	matrix metallopeptidase 1
201426_s_at	0.000958	3.07e-06	-3.06e+01	5.671517	-7.63	VIM	vimentin
209993_at	0.000766	2.19e-07	-5.62e+01	7.392018	-7.58	ABCB1	ATP binding cassette subfamily B member 1
213564_x_at	0.000766	2.15e-07	-5.64e+01	7.399922	-7.56	LDHB	lactate dehydrogenase B
209994_s_at	0.000766	6.08e-07	-4.44e+01	6.841287	-7.25	ABCB4///ABCB1	ATP binding cassette subfamily B member 4///ATP binding cassette subfamily B member 1
202237_at	0.000766	7.44e-07	-4.24e+01	6.715368	-7.02	LOC101928916///NNMT	uncharacterized LOC101928916///nicotinamide N-methyltransferase
208782_at	0.000866	1.95e-06	-3.39e+01	6.034474	-6.85	FSTL1	follistatin like 1
209101_at	0.000766	3.77e-07	-4.96e+01	7.116524	-6.78	CTGF	connective tissue growth factor
200736_s_at	0.000766	4.97e-07	-4.65e+01	6.961397	-6.69	GPX1	glutathione peroxidase 1
201030_x_at	0.000766	4.98e-07	-4.65e+01	6.960927	-6.68	LDHB	lactate dehydrogenase B
201387_s_at	0.000806	1.43e-06	-3.65e+01	6.268754	-6.56	UCHL1	ubiquitin C-terminal hydrolase L1
210517_s_at	0.000866	1.80e-06	-3.46e+01	6.096185	-6.44	AKAP12	A-kinase anchoring protein 12
201215_at	0.000958	3.22e-06	-3.02e+01	5.632456	-6.43	PLS3	plastin 3
210764_s_at	0.000806	1.16e-06	-3.82e+01	6.414913	-6.37	CYR61	cysteine rich angiogenic inducer 61
201445_at	0.000766	4.79e-07	-4.69e+01	6.982517	-6.31	CNN3	calponin 3
214247_s_at	0.000878	2.47e-06	-3.22e+01	5.850357	-6.31	DKK3	dickkopf WNT signaling pathway inhibitor 3
212077_at	0.000963	3.64e-06	-2.94e+01	5.527905	-6.20	CALD1	caldesmon 1
200665_s_at	0.000963	3.86e-06	-2.90e+01	5.477535	-6.16	SPARC	secreted protein acidic and cysteine rich
200600_at	0.001169	8.50e-06	-2.42e+01	4.766345	-6.09	MSN	moesin
206042_x_at	0.000766	7.53e-07	-4.23e+01	6.707377	-6.06	SNURF///SNRPN	SNRPN upstream reading frame///small nuclear ribonucleoprotein polypeptide N
33767_at	0.000806	1.24e-06	-3.77e+01	6.370432	-6.00	NEFH	neurofilament heavy polypeptide
201289_at	0.000766	6.28e-07	-4.41e+01	6.821768	-5.90	CYR61	cysteine rich angiogenic inducer 61
201522_x_at	0.000878	2.37e-06	-3.25e+01	5.882705	-5.87	SNURF///SNRPN	SNRPN upstream reading frame///small nuclear ribonucleoprotein polypeptide N
201272_at	0.001186	8.77e-06	-2.40e+01	4.737096	-5.80	AKR1B1	aldo-keto reductase family 1 member B
218332_at	0.000958	3.19e-06	-3.03e+01	5.640879	-5.79	BEX1	brain expressed X-linked 1
204083_s_at	0.000766	8.06e-07	-4.16e+01	6.664242	-5.75	TPM2	tropomyosin 2 (beta)
202686_s_at	0.001087	5.93e-06	-2.63e+01	5.099659	-5.73	AXL	AXL receptor tyrosine kinase
202627_s_at	0.000958	3.20e-06	-3.03e+01	5.636517	-5.69	SERPINE1	serpin family E member 1
220051_at	0.00087	2.03e-06	-3.36e+01	6.004135	-5.63	PRSS21	protease, serine 21
218847_at	0.001113	6.92e-06	-2.53e+01	4.959201	-5.62	IGF2BP2	insulin like growth factor 2 mRNA binding protein 2
206018_at	0.001087	6.10e-06	-2.61e+01	5.074433	-5.54	FOXG1	forkhead box G1
201324_at	0.001093	6.23e-06	-2.60e+01	5.055113	-5.54	EMP1	epithelial membrane protein 1
210869_s_at	0.001565	1.84e-05	-2.02e+01	4.009329	-5.45	MIR6756///MCAM	microRNA 6756///melanoma cell adhesion molecule
202310_s_at	0.000806	1.40e-06	-3.66e+01	6.281933	-5.44	COL1A1	collagen type I alpha 1 chain
219014_at	0.000866	1.98e-06	-3.38e+01	6.02209	-5.39	PLAC8	placenta specific 8
218718_at	0.000866	1.87e-06	-3.43e+01	6.065762	-5.29	PDGFC	platelet derived growth factor C
211964_at	0.000975	4.61e-06	-2.78e+01	5.323994	-5.18	COL4A2	collagen type IV alpha 2 chain
201505_at	0.001358	1.41e-05	-2.15e+01	4.279987	-5.13	LAMB1	laminin subunit beta 1
201667_at	0.002187	3.77e-05	-1.71e+01	3.261959	-5.13	GJA1	gap junction protein alpha 1
204955_at	0.000878	2.25e-06	-3.28e+01	5.923703	-5.10	SRPX	sushi repeat containing protein, X-linked
202052_s_at	0.000963	3.54e-06	-2.96e+01	5.551899	-5.08	RAI14	retinoic acid induced 14
201058_s_at	0.001106	6.50e-06	-2.57e+01	5.016432	-5.08	MYL9	myosin light chain 9
218084_x_at	0.000963	4.25e-06	-2.84e+01	5.396127	-5.06	FXYD5	FXYD domain containing ion transport regulator 5
202238_s_at	0.001246	1.14e-05	-2.26e+01	4.485172	-5.04	LOC101928916///NNMT	uncharacterized LOC101928916///nicotinamide N-methyltransferase
217975_at	0.003359	9.92e-05	-1.36e+01	2.205808	-5.03	TCEAL9	transcription elongation factor A like 9
203828_s_at	0.001131	7.45e-06	-2.49e+01	4.889628	-5.01	IL32	interleukin 32
212190_at	0.001664	2.16e-05	-1.95e+01	3.846692	-5.00	SERPINE2	serpin family E member 2
202760_s_at	0.002526	4.96e-05	-1.60e+01	2.969652	-4.99	PALM2-AKAP2///AKAP2	PALM2-AKAP2 readthrough///A-kinase anchoring protein 2
209550_at	0.001008	5.00e-06	-2.73e+01	5.253471	-4.97	NDN	necdin, MAGE family member
201063_at	0.000866	1.66e-06	-3.52e+01	6.15882	-4.95	RCN1	reticulocalbin 1
209644_x_at	0.000946	2.84e-06	-3.11e+01	5.734659	-4.95	CDKN2A	cyclin dependent kinase inhibitor 2A
211340_s_at	0.000963	3.57e-06	-2.95e+01	5.544359	-4.95	MIR6756///MCAM	microRNA 6756///melanoma cell adhesion molecule
207039_at	0.001192	9.21e-06	-2.37e+01	4.690191	-4.94	CDKN2A	cyclin dependent kinase inhibitor 2A
220057_at	0.00123	1.06e-05	-2.29e+01	4.555505	-4.94	XAGE1B///XAGE1E	X antigen family member 1B///X antigen family member 1E
213603_s_at	0.000958	2.96e-06	-3.08e+01	5.702822	-4.89	RAC2	ras-related C3 botulinum toxin substrate 2 (rho family, small GTP binding protein Rac2)
200824_at	0.000958	3.23e-06	-3.02e+01	5.630564	-4.89	GSTP1	glutathione S-transferase pi 1
209386_at	0.000963	3.75e-06	-2.92e+01	5.503566	-4.86	TM4SF1	transmembrane 4 L six family member 1
219874_at	0.001408	1.54e-05	-2.11e+01	4.191217	-4.86	SLC12A8	solute carrier family 12 member 8
202759_s_at	0.002441	4.53e-05	-1.64e+01	3.06772	-4.86	PALM2-AKAP2///AKAP2	PALM2-AKAP2 readthrough///A-kinase anchoring protein 2
209016_s_at	0.000866	1.77e-06	-3.47e+01	6.111471	-4.83	KRT7	keratin 7
203184_at	0.00307	8.02e-05	-1.43e+01	2.442638	-4.83	FBN2	fibrillin 2
204086_at	0.000963	4.35e-06	-2.82e+01	5.374442	-4.82	PRAME	preferentially expressed antigen in melanoma
205081_at	0.000806	1.44e-06	-3.64e+01	6.262205	-4.81	CRIP1	cysteine rich protein 1
209278_s_at	0.001135	8.00e-06	-2.45e+01	4.824146	-4.80	TFPI2	tissue factor pathway inhibitor 2
208789_at	0.000963	3.98e-06	-2.88e+01	5.452077	-4.79	PTRF	polymerase I and transcript release factor
214720_x_at	0.001186	8.92e-06	-2.39e+01	4.721055	-4.78	SEPT10	septin 10
212414_s_at	0.001008	5.16e-06	-2.71e+01	5.225073	-4.75	GLYR1///SEPT6	glyoxylate reductase 1 homolog///septin 6
203819_s_at	0.002582	5.23e-05	-1.58e+01	2.91182	-4.75	IGF2BP3	insulin like growth factor 2 mRNA binding protein 3
210095_s_at	0.000866	1.84e-06	-3.44e+01	6.079056	-4.71	IGFBP3	insulin like growth factor binding protein 3
201042_at	0.001846	2.60e-05	-1.86e+01	3.653538	-4.69	TGM2	transglutaminase 2
202628_s_at	0.001246	1.16e-05	-2.25e+01	4.470087	-4.68	SERPINE1	serpin family E member 1
203917_at	0.001974	3.05e-05	-1.80e+01	3.488121	-4.63	CXADR	coxsackie virus and adenovirus receptor
209651_at	0.002647	5.71e-05	-1.55e+01	2.815839	-4.60	TGFB1I1	transforming growth factor beta 1 induced transcript 1
205627_at	0.000963	3.56e-06	-2.95e+01	5.547802	-4.58	CDA	cytidine deaminase
205798_at	0.001598	2.01e-05	-1.98e+01	3.920668	-4.56	IL7R	interleukin 7 receptor
209318_x_at	0.001435	1.58e-05	-2.09e+01	4.16022	-4.53	PLAGL1	PLAG1 like zinc finger 1
201995_at	0.000878	2.31e-06	-3.27e+01	5.904324	-4.51	EXT1	exostosin glycosyltransferase 1
213069_at	0.002576	5.20e-05	-1.59e+01	2.91666	-4.51	HEG1	heart development protein with EGF like domains 1
202998_s_at	0.001008	4.96e-06	-2.74e+01	5.259811	-4.49	LOXL2	lysyl oxidase like 2
210105_s_at	0.002582	5.26e-05	-1.58e+01	2.906048	-4.47	FYN	FYN proto-oncogene, Src family tyrosine kinase
201506_at	0.000878	2.19e-06	-3.31e+01	5.945234	-4.44	TGFBI	transforming growth factor beta induced
213428_s_at	0.001246	1.14e-05	-2.26e+01	4.483177	-4.42	COL6A1	collagen type VI alpha 1 chain
218717_s_at	0.001087	5.95e-06	-2.62e+01	5.097159	-4.41	P3H2	prolyl 3-hydroxylase 2
212154_at	0.001106	6.66e-06	-2.56e+01	4.993683	-4.41	SDC2	syndecan 2
202855_s_at	0.001225	1.03e-05	-2.31e+01	4.578941	-4.41	MIR6787///SLC16A3	microRNA 6787///solute carrier family 16 member 3
203729_at	0.001634	2.11e-05	-1.96e+01	3.868994	-4.41	EMP3	epithelial membrane protein 3
204420_at	0.001186	8.94e-06	-2.39e+01	4.719148	-4.39	FOSL1	FOS like 1, AP-1 transcription factor subunit
208966_x_at	0.001008	5.04e-06	-2.73e+01	5.245416	-4.38	IFI16	interferon gamma inducible protein 16
202638_s_at	0.001087	6.14e-06	-2.60e+01	5.068783	-4.38	ICAM1	intercellular adhesion molecule 1
206332_s_at	0.001358	1.41e-05	-2.15e+01	4.273415	-4.38	IFI16	interferon gamma inducible protein 16
203939_at	0.000963	3.87e-06	-2.90e+01	5.476678	-4.35	NT5E	5'-nucleotidase ecto
210042_s_at	0.001106	6.75e-06	-2.55e+01	4.981255	-4.35	CTSZ	cathepsin Z
202856_s_at	0.000963	3.53e-06	-2.96e+01	5.553801	-4.33	MIR6787///SLC16A3	microRNA 6787///solute carrier family 16 member 3
212698_s_at	0.000963	3.73e-06	-2.92e+01	5.50769	-4.33	SEPT10	septin 10
215034_s_at	0.000878	2.31e-06	-3.26e+01	5.901026	-4.32	TM4SF1	transmembrane 4 L six family member 1
207733_x_at	0.001261	1.21e-05	-2.23e+01	4.429928	-4.32	PSG9	pregnancy specific beta-1-glycoprotein 9
201012_at	0.000963	3.46e-06	-2.97e+01	5.570514	-4.30	ANXA1	annexin A1
203695_s_at	0.001391	1.50e-05	-2.12e+01	4.216334	-4.30	DFNA5	DFNA5, deafness associated tumor suppressor
214452_at	0.00309	8.35e-05	-1.42e+01	2.397777	-4.30	BCAT1	branched chain amino acid transaminase 1
202637_s_at	0.000975	4.54e-06	-2.79e+01	5.338735	-4.29	ICAM1	intercellular adhesion molecule 1
209191_at	0.000878	2.38e-06	-3.24e+01	5.879465	-4.28	TUBB6	tubulin beta 6 class V
209576_at	0.007666	5.73e-04	-8.99	0.196245	-4.25	GNAI1	G protein subunit alpha i1
202345_s_at	0.000878	2.56e-06	-3.19e+01	5.819797	-4.23	FABP5	fatty acid binding protein 5
203440_at	0.001512	1.74e-05	-2.05e+01	4.067307	-4.23	CDH2	cadherin 2
206857_s_at	0.003742	1.24e-04	-1.29e+01	1.956377	-4.21	FKBP1B	FK506 binding protein 1B
201325_s_at	0.001471	1.65e-05	-2.07e+01	4.119108	-4.20	EMP1	epithelial membrane protein 1
202949_s_at	0.001225	1.02e-05	-2.32e+01	4.594112	-4.19	FHL2	four and a half LIM domains 2
202196_s_at	0.003744	1.24e-04	-1.29e+01	1.954128	-4.19	DKK3	dickkopf WNT signaling pathway inhibitor 3
209156_s_at	0.000932	2.76e-06	-3.13e+01	5.75896	-4.18	COL6A2	collagen type VI alpha 2 chain
203851_at	0.000963	4.18e-06	-2.85e+01	5.410454	-4.18	IGFBP6	insulin like growth factor binding protein 6
209087_x_at	0.001246	1.09e-05	-2.28e+01	4.532905	-4.18	MCAM	melanoma cell adhesion molecule
212094_at	0.001512	1.75e-05	-2.04e+01	4.059874	-4.17	PEG10	paternally expressed 10
204466_s_at	0.001261	1.22e-05	-2.22e+01	4.421414	-4.15	SNCA	synuclein alpha
201616_s_at	0.0035	1.06e-04	-1.34e+01	2.133192	-4.15	CALD1	caldesmon 1
212607_at	0.003535	1.08e-04	-1.34e+01	2.107209	-4.14	AKT3	AKT serine/threonine kinase 3
211980_at	0.003697	1.21e-04	-1.30e+01	1.981109	-4.14	COL4A1	collagen type IV alpha 1 chain
209283_at	0.000963	4.37e-06	-2.82e+01	5.372197	-4.11	CRYAB	crystallin alpha B
212158_at	0.001304	1.34e-05	-2.18e+01	4.330607	-4.11	SDC2	syndecan 2
206382_s_at	0.001131	7.29e-06	-2.50e+01	4.910356	-4.10	BDNF	brain derived neurotrophic factor
212774_at	0.003873	1.36e-04	-1.27e+01	1.851518	-4.10	ZBTB18	zinc finger and BTB domain containing 18
211071_s_at	0.001946	2.95e-05	-1.81e+01	3.524308	-4.08	MLLT11	myeloid/lymphoid or mixed-lineage leukemia; translocated to, 11
206953_s_at	0.00309	8.34e-05	-1.42e+01	2.399599	-4.05	ADGRL2	adhesion G protein-coupled receptor L2
205830_at	0.003873	1.37e-04	-1.26e+01	1.842029	-4.04	CLGN	calmegin
220994_s_at	0.000975	4.56e-06	-2.79e+01	5.334951	-4.03	STXBP6	syntaxin binding protein 6
204885_s_at	0.001553	1.82e-05	-2.03e+01	4.022427	-4.03	MSLN	mesothelin
206467_x_at	0.000963	3.35e-06	-3.00e+01	5.599595	-3.99	RTEL1-TNFRSF6B///TNFRSF6B	RTEL1-TNFRSF6B readthrough (NMD candidate)///TNF receptor superfamily member 6b
211719_x_at	0.00123	1.07e-05	-2.29e+01	4.550958	-3.99	FN1	fibronectin 1
211003_x_at	0.00368	1.20e-04	-1.30e+01	1.992138	-3.99	TGM2	transglutaminase 2
45714_at	0.001246	1.12e-05	-2.26e+01	4.499203	-3.98	HCFC1R1	host cell factor C1 regulator 1
208025_s_at	0.002727	6.07e-05	-1.53e+01	2.748999	-3.95	HMGA2	high mobility group AT-hook 2
220027_s_at	0.001131	7.22e-06	-2.51e+01	4.919114	-3.94	RASIP1	Ras interacting protein 1
206029_at	0.00121	9.99e-06	-2.33e+01	4.61266	-3.94	ANKRD1	ankyrin repeat domain 1
203820_s_at	0.005457	2.83e-04	-1.06e+01	1.013763	-3.93	IGF2BP3	insulin like growth factor 2 mRNA binding protein 3
209288_s_at	0.004733	2.08e-04	-1.14e+01	1.36839	-3.92	CDC42EP3	CDC42 effector protein 3
204688_at	0.001776	2.46e-05	-1.89e+01	3.714074	-3.91	SGCE	sarcoglycan epsilon
209594_x_at	0.00169	2.25e-05	-1.93e+01	3.806267	-3.90	PSG9	pregnancy specific beta-1-glycoprotein 9
212509_s_at	0.001291	1.31e-05	-2.19e+01	4.34957	-3.89	MXRA7	matrix remodeling associated 7
206295_at	0.001391	1.51e-05	-2.12e+01	4.211557	-3.89	IL18	interleukin 18
207876_s_at	0.002526	4.91e-05	-1.61e+01	2.978792	-3.86	FLNC	filamin C
211573_x_at	0.001135	7.81e-06	-2.46e+01	4.846695	-3.84	TGM2	transglutaminase 2
219271_at	0.001362	1.44e-05	-2.14e+01	4.25332	-3.82	GALNT14	polypeptide N-acetylgalactosaminyltransferase 14
213620_s_at	0.001586	1.89e-05	-2.01e+01	3.980538	-3.82	ICAM2	intercellular adhesion molecule 2
215047_at	0.001304	1.33e-05	-2.18e+01	4.335117	-3.81	TRIM58	tripartite motif containing 58
212464_s_at	0.001588	1.94e-05	-2.00e+01	3.957645	-3.81	FN1	fibronectin 1
210495_x_at	0.001875	2.76e-05	-1.84e+01	3.590779	-3.81	FN1	fibronectin 1
221059_s_at	0.001135	7.85e-06	-2.46e+01	4.841107	-3.79	COTL1	coactosin like F-actin binding protein 1
201123_s_at	0.001588	1.96e-05	-1.99e+01	3.947595	-3.79	EIF5A	eukaryotic translation initiation factor 5A
212563_at	0.000963	4.35e-06	-2.82e+01	5.375059	-3.78	MIR7112///BOP1	microRNA 7112///block of proliferation 1
209356_x_at	0.001192	9.69e-06	-2.34e+01	4.641774	-3.78	EFEMP2	EGF containing fibulin like extracellular matrix protein 2
214439_x_at	0.000963	4.35e-06	-2.82e+01	5.376115	-3.75	BIN1	bridging integrator 1
216442_x_at	0.00309	8.28e-05	-1.42e+01	2.40796	-3.74	FN1	fibronectin 1
203810_at	0.003668	1.18e-04	-1.31e+01	2.00826	-3.74	DNAJB4	DnaJ heat shock protein family (Hsp40) member B4
212859_x_at	0.002239	3.90e-05	-1.70e+01	3.226161	-3.71	MT1E	metallothionein 1E
200923_at	0.001169	8.48e-06	-2.42e+01	4.769274	-3.70	LGALS3BP	galectin 3 binding protein
207419_s_at	0.001455	1.63e-05	-2.08e+01	4.134449	-3.70	RAC2	ras-related C3 botulinum toxin substrate 2 (rho family, small GTP binding protein Rac2)
202806_at	0.001087	6.07e-06	-2.61e+01	5.077913	-3.69	DBN1	drebrin 1
214071_at	0.00218	3.73e-05	-1.71e+01	3.27524	-3.69	GNAL	G protein subunit alpha L
202236_s_at	0.00227	3.98e-05	-1.69e+01	3.204483	-3.69	SLC16A1	solute carrier family 16 member 1
221185_s_at	0.002325	4.23e-05	-1.66e+01	3.141432	-3.68	IQCG	IQ motif containing G
209763_at	0.004733	2.08e-04	-1.14e+01	1.367311	-3.68	CHRDL1	chordin like 1
205548_s_at	0.001106	6.64e-06	-2.56e+01	4.996821	-3.66	BTG3	BTG anti-proliferation factor 3
210933_s_at	0.008862	7.40e-04	-8.45	-0.103988	-3.64	FSCN1	fascin actin-bundling protein 1
204141_at	0.001569	1.86e-05	-2.01e+01	3.999008	-3.63	TUBB2A	tubulin beta 2A class IIa
213113_s_at	0.002574	5.16e-05	-1.59e+01	2.924894	-3.62	SLC43A3	solute carrier family 43 member 3
210609_s_at	0.001131	7.32e-06	-2.50e+01	4.90671	-3.61	TP53I3	tumor protein p53 inducible protein 3
204639_at	0.001362	1.43e-05	-2.14e+01	4.264745	-3.61	ADA	adenosine deaminase
212647_at	0.001391	1.50e-05	-2.12e+01	4.211783	-3.61	RRAS	related RAS viral (r-ras) oncogene homolog
204589_at	0.001867	2.71e-05	-1.85e+01	3.6125	-3.60	NUAK1	NUAK family kinase 1
204279_at	0.001588	1.97e-05	-1.99e+01	3.940666	-3.59	PSMB9	proteasome subunit beta 9
202656_s_at	0.002771	6.43e-05	-1.51e+01	2.685571	-3.59	SERTAD2	SERTA domain containing 2
205990_s_at	0.001601	2.03e-05	-1.97e+01	3.911247	-3.57	WNT5A	Wnt family member 5A
213134_x_at	0.001087	5.94e-06	-2.62e+01	5.098939	-3.56	BTG3	BTG anti-proliferation factor 3
220565_at	0.001087	6.02e-06	-2.62e+01	5.085917	-3.56	CCR10	C-C motif chemokine receptor 10
200808_s_at	0.001225	1.05e-05	-2.30e+01	4.566781	-3.56	ZYX	zyxin
211564_s_at	0.001875	2.76e-05	-1.84e+01	3.592069	-3.56	PDLIM4	PDZ and LIM domain 4
206580_s_at	0.003749	1.25e-04	-1.29e+01	1.949971	-3.56	EFEMP2	EGF containing fibulin like extracellular matrix protein 2
210201_x_at	0.003937	1.42e-04	-1.25e+01	1.800905	-3.56	BIN1	bridging integrator 1
208790_s_at	0.001261	1.22e-05	-2.22e+01	4.416823	-3.55	PTRF	polymerase I and transcript release factor
204298_s_at	0.003598	1.13e-04	-1.32e+01	2.059977	-3.55	LOX	lysyl oxidase
201641_at	0.001135	7.58e-06	-2.48e+01	4.87358	-3.54	BST2	bone marrow stromal cell antigen 2
211458_s_at	0.00775	5.85e-04	-8.95	0.170904	-3.54	GABARAPL3///GABARAPL1	GABA type A receptor associated protein like 3 pseudogene///GABA type A receptor associated protein like 1
202075_s_at	0.001106	6.72e-06	-2.55e+01	4.986093	-3.52	PLTP	phospholipid transfer protein
201348_at	0.001291	1.29e-05	-2.19e+01	4.364714	-3.51	GPX3	glutathione peroxidase 3
205229_s_at	0.001855	2.67e-05	-1.85e+01	3.627751	-3.51	COCH	cochlin
209537_at	0.002904	7.14e-05	-1.47e+01	2.570478	-3.51	EXTL2	exostosin like glycosyltransferase 2
202657_s_at	0.003936	1.41e-04	-1.25e+01	1.809162	-3.50	SERTAD2	SERTA domain containing 2
218537_at	0.002748	6.32e-05	-1.51e+01	2.704695	-3.49	HCFC1R1	host cell factor C1 regulator 1
205924_at	0.005945	3.34e-04	-1.02e+01	0.824311	-3.49	RAB3B	RAB3B, member RAS oncogene family
221974_at	0.008665	7.13e-04	-8.53	-0.060638	-3.48	LOC101930404///SNORD116-28///SNORD115-26///SNORD115-13///SNORD115-7///SNORD116-22///SNORD116-4///PWARSN///SNORD107///SNRPN///IPW	uncharacterized LOC101930404///small nucleolar RNA, C/D box 116-28///small nucleolar RNA, C/D box 115-26///small nucleolar RNA, C/D box 115-13///small nucleolar RNA, C/D box 115-7///small nucleolar RNA, C/D box 116-22///small nucleolar RNA, C/D box 116-4///Prader Willi/Angelman region RNA, SNRPN neighbor///small nucleolar RNA, C/D box 107///small nuclear ribonucleoprotein polypeptide N///imprinte…
214091_s_at	0.001255	1.17e-05	-2.24e+01	4.458166	-3.47	GPX3	glutathione peroxidase 3
201983_s_at	0.002982	7.67e-05	-1.45e+01	2.492226	-3.46	EGFR	epidermal growth factor receptor
213924_at	0.003978	1.46e-04	-1.25e+01	1.773684	-3.46	GNAL	G protein subunit alpha L
203085_s_at	0.002035	3.21e-05	-1.77e+01	3.43514	-3.45	TGFB1	transforming growth factor beta 1
212358_at	0.001358	1.41e-05	-2.15e+01	4.275643	-3.44	CLIP3	CAP-Gly domain containing linker protein 3
220892_s_at	0.001685	2.22e-05	-1.93e+01	3.816569	-3.44	PSAT1	phosphoserine aminotransferase 1
210220_at	0.001135	7.77e-06	-2.47e+01	4.850765	-3.43	FZD2	frizzled class receptor 2
206825_at	0.002623	5.57e-05	-1.56e+01	2.842588	-3.42	OXTR	oxytocin receptor
219806_s_at	0.002516	4.87e-05	-1.61e+01	2.988893	-3.41	SMCO4	single-pass membrane protein with coiled-coil domains 4
206074_s_at	0.001192	9.28e-06	-2.37e+01	4.682988	-3.40	HMGA1	high mobility group AT-hook 1
218618_s_at	0.001875	2.73e-05	-1.84e+01	3.602152	-3.40	LOC101928615///FNDC3B	uncharacterized LOC101928615///fibronectin type III domain containing 3B
209365_s_at	0.001106	6.69e-06	-2.55e+01	4.989782	-3.38	ECM1	extracellular matrix protein 1
206421_s_at	0.005198	2.53e-04	-1.09e+01	1.145995	-3.36	SERPINB7	serpin family B member 7
201649_at	0.002503	4.82e-05	-1.61e+01	2.99968	-3.35	UBE2L6	ubiquitin conjugating enzyme E2 L6
201744_s_at	0.009159	7.80e-04	-8.35	-0.165684	-3.34	LUM	lumican
211651_s_at	0.00368	1.20e-04	-1.30e+01	1.991931	-3.32	LAMB1	laminin subunit beta 1
202747_s_at	0.005748	3.12e-04	-1.04e+01	0.900583	-3.31	ITM2A	integral membrane protein 2A
200999_s_at	0.001246	1.13e-05	-2.26e+01	4.498116	-3.30	CKAP4	cytoskeleton associated protein 4
202388_at	0.006674	4.35e-04	-9.61	0.517636	-3.30	RGS2	regulator of G-protein signaling 2
213943_at	0.001676	2.20e-05	-1.94e+01	3.828789	-3.28	TWIST1	twist family bHLH transcription factor 1
203349_s_at	0.001685	2.22e-05	-1.93e+01	3.815965	-3.28	ETV5	ETS variant 5
217553_at	0.001855	2.65e-05	-1.85e+01	3.633826	-3.28	STEAP1B	STEAP family member 1B
200982_s_at	0.001246	1.13e-05	-2.26e+01	4.495506	-3.27	ANXA6	annexin A6
221004_s_at	0.001425	1.57e-05	-2.10e+01	4.171066	-3.25	ITM2C	integral membrane protein 2C
214110_s_at	0.002684	5.92e-05	-1.54e+01	2.777217	-3.25	LOC654342///LOC645166	lymphocyte-specific protein 1 pseudogene///lymphocyte-specific protein 1 pseudogene
219371_s_at	0.003221	9.17e-05	-1.39e+01	2.294134	-3.25	KLF2	Kruppel like factor 2
201860_s_at	0.004388	1.81e-04	-1.18e+01	1.52595	-3.25	PLAT	plasminogen activator, tissue type
209040_s_at	0.001629	2.09e-05	-1.96e+01	3.878193	-3.23	PSMB8	proteasome subunit beta 8
217025_s_at	0.001186	8.83e-06	-2.39e+01	4.730056	-3.22	DBN1	drebrin 1
219557_s_at	0.00562	3.00e-04	-1.05e+01	0.945774	-3.22	NRIP3	nuclear receptor interacting protein 3
207030_s_at	0.001967	3.02e-05	-1.80e+01	3.496682	-3.21	CSRP2	cysteine and glycine rich protein 2
209755_at	0.00309	8.20e-05	-1.43e+01	2.418163	-3.21	NMNAT2	nicotinamide nucleotide adenylyltransferase 2
206157_at	0.003105	8.60e-05	-1.41e+01	2.36466	-3.21	PTX3	pentraxin 3
202096_s_at	0.001246	1.15e-05	-2.25e+01	4.479294	-3.20	TSPO	translocator protein
202766_s_at	0.004136	1.59e-04	-1.22e+01	1.677462	-3.20	FBN1	fibrillin 1
204610_s_at	0.001192	9.48e-06	-2.36e+01	4.663352	-3.19	CCDC85B	coiled-coil domain containing 85B
206307_s_at	0.003495	1.05e-04	-1.34e+01	2.141421	-3.19	FOXD1	forkhead box D1
202888_s_at	0.002148	3.57e-05	-1.73e+01	3.321845	-3.17	ANPEP	alanyl aminopeptidase, membrane
200998_s_at	0.002618	5.51e-05	-1.56e+01	2.854326	-3.16	CKAP4	cytoskeleton associated protein 4
204879_at	0.00371	1.22e-04	-1.30e+01	1.973538	-3.14	PDPN	podoplanin
202931_x_at	0.001742	2.36e-05	-1.91e+01	3.757021	-3.13	BIN1	bridging integrator 1
204363_at	0.008763	7.29e-04	-8.48	-0.086921	-3.13	F3	coagulation factor III, tissue factor
204268_at	0.002173	3.70e-05	-1.72e+01	3.284232	-3.12	S100A2	S100 calcium binding protein A2
218380_at	0.003591	1.12e-04	-1.32e+01	2.070848	-3.12	LOC728392	uncharacterized LOC728392
209387_s_at	0.007666	5.72e-04	-8.99	0.196858	-3.12	TM4SF1	transmembrane 4 L six family member 1
218651_s_at	0.002494	4.78e-05	-1.62e+01	3.008544	-3.11	LARP6	La ribonucleoprotein domain family member 6
221958_s_at	0.002636	5.62e-05	-1.56e+01	2.833165	-3.11	WLS	wntless Wnt ligand secretion mediator
203725_at	0.001588	1.94e-05	-2.00e+01	3.957207	-3.10	GADD45A	growth arrest and DNA damage inducible alpha
209140_x_at	0.001588	1.95e-05	-1.99e+01	3.950006	-3.09	HLA-B	major histocompatibility complex, class I, B
217892_s_at	0.001629	2.09e-05	-1.96e+01	3.881071	-3.08	LIMA1	LIM domain and actin binding 1
215706_x_at	0.002311	4.12e-05	-1.67e+01	3.16767	-3.08	ZYX	zyxin
206376_at	0.006973	4.75e-04	-9.41	0.414802	-3.08	SLC6A15	solute carrier family 6 member 15
212646_at	0.002153	3.59e-05	-1.73e+01	3.314673	-3.07	RFTN1	raftlin, lipid raft linker 1
203300_x_at	0.002516	4.86e-05	-1.61e+01	2.990603	-3.07	AP1S2	adaptor related protein complex 1 sigma 2 subunit
211535_s_at	0.004914	2.25e-04	-1.12e+01	1.277514	-3.06	FGFR1	fibroblast growth factor receptor 1
204472_at	0.001261	1.21e-05	-2.22e+01	4.423341	-3.05	GEM	GTP binding protein overexpressed in skeletal muscle
200771_at	0.002623	5.56e-05	-1.56e+01	2.844477	-3.05	LAMC1	laminin subunit gamma 1
209406_at	0.006171	3.58e-04	-1.01e+01	0.742533	-3.05	BAG2	BCL2 associated athanogene 2
211981_at	0.007994	6.19e-04	-8.83	0.105803	-3.05	COL4A1	collagen type IV alpha 1 chain
213447_at	0.007747	5.84e-04	-8.95	0.173783	-3.04	LOC101930404///SNORD116-28///SNORD115-26///SNORD115-13///SNORD115-7///SNORD116-22///SNORD116-4///PWARSN///SNORD107///SNRPN///IPW	uncharacterized LOC101930404///small nucleolar RNA, C/D box 116-28///small nucleolar RNA, C/D box 115-26///small nucleolar RNA, C/D box 115-13///small nucleolar RNA, C/D box 115-7///small nucleolar RNA, C/D box 116-22///small nucleolar RNA, C/D box 116-4///Prader Willi/Angelman region RNA, SNRPN neighbor///small nucleolar RNA, C/D box 107///small nuclear ribonucleoprotein polypeptide N///imprinte…
201850_at	0.001225	1.05e-05	-2.30e+01	4.564951	-3.03	CAPG	capping actin protein, gelsolin like
220807_at	0.003596	1.13e-04	-1.32e+01	2.064688	-3.02	HBQ1	hemoglobin subunit theta 1
219496_at	0.007402	5.34e-04	-9.14	0.277109	-3.01	SOWAHC	sosondowah ankyrin repeat domain family member C
205401_at	0.007821	5.97e-04	-8.90	0.147451	-3.01	AGPS	alkylglycerone phosphate synthase
53991_at	0.001855	2.63e-05	-1.86e+01	3.640632	-3.00	DENND2A	DENN domain containing 2A
202074_s_at	0.001705	2.28e-05	-1.92e+01	3.790419	-2.99	OPTN	optineurin
202551_s_at	0.007349	5.24e-04	-9.19	0.300703	-2.99	LOC101929500///CRIM1	uncharacterized LOC101929500///cysteine rich transmembrane BMP regulator 1
201718_s_at	0.001891	2.80e-05	-1.83e+01	3.576641	-2.98	EPB41L2	erythrocyte membrane protein band 4.1 like 2
204073_s_at	0.003941	1.43e-04	-1.25e+01	1.792746	-2.98	MYRF	myelin regulatory factor
204820_s_at	0.001391	1.50e-05	-2.12e+01	4.212874	-2.97	BTN3A2///BTN3A3	butyrophilin subfamily 3 member A2///butyrophilin subfamily 3 member A3
210347_s_at	0.004136	1.60e-04	-1.22e+01	1.667499	-2.96	BCL11A	B-cell CLL/lymphoma 11A
204465_s_at	0.007268	5.15e-04	-9.23	0.320563	-2.96	INA	internexin neuronal intermediate filament protein alpha
212704_at	0.008643	7.07e-04	-8.55	-0.050479	-2.96	ZCCHC11	zinc finger CCHC-type containing 11
218574_s_at	0.00167	2.17e-05	-1.94e+01	3.839682	-2.95	LMCD1	LIM and cysteine rich domains 1
201474_s_at	0.001852	2.62e-05	-1.86e+01	3.646947	-2.95	ITGA3	integrin subunit alpha 3
203441_s_at	0.002074	3.31e-05	-1.76e+01	3.399862	-2.95	CDH2	cadherin 2
204584_at	0.003617	1.14e-04	-1.32e+01	2.050608	-2.95	L1CAM	L1 cell adhesion molecule
209286_at	0.00675	4.48e-04	-9.54	0.482149	-2.95	CDC42EP3	CDC42 effector protein 3
209340_at	0.001291	1.31e-05	-2.19e+01	4.350132	-2.94	UAP1	UDP-N-acetylglucosamine pyrophosphorylase 1
201397_at	0.001553	1.81e-05	-2.03e+01	4.027172	-2.94	PHGDH	phosphoglycerate dehydrogenase
203946_s_at	0.002772	6.47e-05	-1.51e+01	2.679591	-2.94	ARG2	arginase 2
209900_s_at	0.003656	1.17e-04	-1.31e+01	2.020599	-2.93	SLC16A1	solute carrier family 16 member 1
204663_at	0.002773	6.54e-05	-1.50e+01	2.668207	-2.92	ME3	malic enzyme 3
213558_at	0.004138	1.60e-04	-1.22e+01	1.664334	-2.92	PCLO	piccolo presynaptic cytomatrix protein
201464_x_at	0.001362	1.44e-05	-2.14e+01	4.257144	-2.91	JUN	Jun proto-oncogene, AP-1 transcription factor subunit
203404_at	0.002148	3.54e-05	-1.73e+01	3.330697	-2.91	ARMCX2	armadillo repeat containing, X-linked 2
203650_at	0.003587	1.11e-04	-1.33e+01	2.081084	-2.91	PROCR	protein C receptor
219569_s_at	0.004322	1.73e-04	-1.20e+01	1.579127	-2.91	SLC35G2	solute carrier family 35 member G2
205407_at	0.007642	5.67e-04	-9.01	0.206931	-2.91	RECK	reversion inducing cysteine rich protein with kazal motifs
201313_at	0.006937	4.71e-04	-9.43	0.425443	-2.90	ENO2	enolase 2
204412_s_at	0.001391	1.49e-05	-2.12e+01	4.22212	-2.89	NEFH	neurofilament heavy polypeptide
201571_s_at	0.002014	3.15e-05	-1.78e+01	3.454726	-2.89	DCTD	dCMP deaminase
212771_at	0.002102	3.42e-05	-1.75e+01	3.368259	-2.88	FAM171A1	family with sequence similarity 171 member A1
202990_at	0.002773	6.55e-05	-1.50e+01	2.666217	-2.88	PYGL	phosphorylase, glycogen, liver
203821_at	0.004044	1.51e-04	-1.23e+01	1.732383	-2.88	HBEGF	heparin binding EGF like growth factor
201494_at	0.002148	3.56e-05	-1.73e+01	3.324663	-2.87	PRCP	prolylcarboxypeptidase
201034_at	0.003987	1.47e-04	-1.24e+01	1.765854	-2.87	ADD3	adducin 3
210202_s_at	0.004118	1.57e-04	-1.22e+01	1.689587	-2.87	BIN1	bridging integrator 1
219895_at	0.007887	6.05e-04	-8.87	0.131835	-2.87	TMEM255A	transmembrane protein 255A
201288_at	0.001438	1.59e-05	-2.09e+01	4.154059	-2.86	ARHGDIB	Rho GDP dissociation inhibitor beta
201564_s_at	0.004378	1.79e-04	-1.19e+01	1.538526	-2.86	FSCN1	fascin actin-bundling protein 1
205691_at	0.001479	1.68e-05	-2.06e+01	4.101992	-2.85	SYNGR3	synaptogyrin 3
211911_x_at	0.001695	2.26e-05	-1.93e+01	3.799784	-2.85	HLA-B	major histocompatibility complex, class I, B
204468_s_at	0.002974	7.51e-05	-1.45e+01	2.515058	-2.85	TIE1	tyrosine kinase with immunoglobulin like and EGF like domains 1
212845_at	0.002772	6.49e-05	-1.51e+01	2.67516	-2.82	SAMD4A	sterile alpha motif domain containing 4A
209277_at	0.004056	1.52e-04	-1.23e+01	1.724287	-2.82	TFPI2	tissue factor pathway inhibitor 2
203417_at	0.001473	1.66e-05	-2.07e+01	4.113917	-2.81	MFAP2	microfibrillar associated protein 2
218005_at	0.001946	2.95e-05	-1.81e+01	3.52163	-2.80	ZNF22	zinc finger protein 22
216033_s_at	0.003937	1.42e-04	-1.25e+01	1.804366	-2.80	FYN	FYN proto-oncogene, Src family tyrosine kinase
209123_at	0.00275	6.35e-05	-1.51e+01	2.700513	-2.79	QDPR	quinoid dihydropteridine reductase
200911_s_at	0.002872	6.95e-05	-1.48e+01	2.601213	-2.79	TACC1	transforming acidic coiled-coil containing protein 1
209738_x_at	0.001588	1.93e-05	-2.00e+01	3.960855	-2.78	PSG6	pregnancy specific beta-1-glycoprotein 6
210973_s_at	0.002239	3.91e-05	-1.69e+01	3.224346	-2.78	FGFR1	fibroblast growth factor receptor 1
202912_at	0.003162	8.83e-05	-1.40e+01	2.336134	-2.78	ADM	adrenomedullin
205479_s_at	0.003296	9.54e-05	-1.38e+01	2.249575	-2.78	PLAU	plasminogen activator, urokinase
212923_s_at	0.004669	2.02e-04	-1.15e+01	1.40304	-2.78	PXDC1	PX domain containing 1
219170_at	0.001509	1.72e-05	-2.05e+01	4.077722	-2.75	FSD1	fibronectin type III and SPRY domain containing 1
216080_s_at	0.002311	4.15e-05	-1.67e+01	3.160973	-2.75	FADS3	fatty acid desaturase 3
209250_at	0.003688	1.21e-04	-1.30e+01	1.986478	-2.75	DEGS1	delta 4-desaturase, sphingolipid 1
203875_at	0.005318	2.66e-04	-1.08e+01	1.085336	-2.74	SMARCA1	SWI/SNF related, matrix associated, actin dependent regulator of chromatin, subfamily a, member 1
203381_s_at	0.003105	8.59e-05	-1.41e+01	2.36655	-2.73	APOE	apolipoprotein E
206343_s_at	0.007697	5.77e-04	-8.98	0.188065	-2.73	NRG1	neuregulin 1
203136_at	0.001588	1.91e-05	-2.00e+01	3.97073	-2.72	RABAC1	Rab acceptor 1
218848_at	0.002311	4.11e-05	-1.67e+01	3.170535	-2.72	THOC6	THO complex 6
213340_s_at	0.004449	1.86e-04	-1.17e+01	1.493843	-2.72	TP73-AS1	TP73 antisense RNA 1
219522_at	0.009968	9.04e-04	-8.05	-0.339543	-2.72	FJX1	four jointed box 1
218678_at	0.001629	2.10e-05	-1.96e+01	3.87545	-2.71	NES	nestin
203414_at	0.004378	1.79e-04	-1.19e+01	1.539251	-2.71	MMD	monocyte to macrophage differentiation associated
218006_s_at	0.005512	2.90e-04	-1.06e+01	0.987363	-2.71	ZNF22	zinc finger protein 22
202734_at	0.002722	6.05e-05	-1.53e+01	2.75301	-2.70	TRIP10	thyroid hormone receptor interactor 10
205382_s_at	0.003954	1.44e-04	-1.25e+01	1.783473	-2.70	CFD	complement factor D
201753_s_at	0.005696	3.09e-04	-1.04e+01	0.912033	-2.69	ADD3	adducin 3
208358_s_at	0.009636	8.57e-04	-8.16	-0.276216	-2.69	UGT8	UDP glycosyltransferase 8
214175_x_at	0.002442	4.55e-05	-1.64e+01	3.061948	-2.68	PDLIM4	PDZ and LIM domain 4
217437_s_at	0.007491	5.44e-04	-9.10	0.255338	-2.68	TACC1	transforming acidic coiled-coil containing protein 1
214390_s_at	0.001598	2.01e-05	-1.98e+01	3.921802	-2.67	BCAT1	branched chain amino acid transaminase 1
203548_s_at	0.00975	8.73e-04	-8.12	-0.297705	-2.67	LPL	lipoprotein lipase
221539_at	0.001586	1.89e-05	-2.01e+01	3.983746	-2.66	EIF4EBP1	eukaryotic translation initiation factor 4E binding protein 1
201752_s_at	0.002131	3.49e-05	-1.74e+01	3.344749	-2.66	ADD3	adducin 3
203879_at	0.002748	6.33e-05	-1.51e+01	2.703738	-2.66	PIK3CD	phosphatidylinositol-4,5-bisphosphate 3-kinase catalytic subunit delta
200827_at	0.001799	2.50e-05	-1.88e+01	3.693939	-2.65	PLOD1	procollagen-lysine,2-oxoglutarate 5-dioxygenase 1
205429_s_at	0.005434	2.79e-04	-1.07e+01	1.030006	-2.65	MPP6	membrane palmitoylated protein 6
201540_at	0.002982	7.61e-05	-1.45e+01	2.500742	-2.64	FHL1	four and a half LIM domains 1
209122_at	0.00309	8.27e-05	-1.42e+01	2.409042	-2.64	PLIN2	perilipin 2
204222_s_at	0.004089	1.54e-04	-1.23e+01	1.710346	-2.64	GLIPR1	GLI pathogenesis related 1
204115_at	0.004464	1.88e-04	-1.17e+01	1.485636	-2.64	GNG11	G protein subunit gamma 11
218194_at	0.001746	2.38e-05	-1.90e+01	3.747979	-2.63	REXO2	RNA exonuclease 2
209011_at	0.002994	7.71e-05	-1.45e+01	2.485568	-2.62	TRIO	trio Rho guanine nucleotide exchange factor
214505_s_at	0.003567	1.10e-04	-1.33e+01	2.091832	-2.62	FHL1	four and a half LIM domains 1
213901_x_at	0.002187	3.78e-05	-1.71e+01	3.260898	-2.61	RBFOX2	RNA binding protein, fox-1 homolog 2
203499_at	0.001746	2.40e-05	-1.90e+01	3.739231	-2.59	EPHA2	EPH receptor A2
41037_at	0.001835	2.57e-05	-1.87e+01	3.665132	-2.59	TEAD4	TEA domain transcription factor 4
205349_at	0.002487	4.70e-05	-1.62e+01	3.028018	-2.59	GNA15	G protein subunit alpha 15
212143_s_at	0.004456	1.87e-04	-1.17e+01	1.490072	-2.59	IGFBP3	insulin like growth factor binding protein 3
202910_s_at	0.001759	2.42e-05	-1.89e+01	3.727178	-2.58	ADGRE5	adhesion G protein-coupled receptor E5
211668_s_at	0.002081	3.33e-05	-1.76e+01	3.393528	-2.58	PLAU	plasminogen activator, urokinase
203370_s_at	0.002325	4.25e-05	-1.66e+01	3.135551	-2.58	PDLIM7	PDZ and LIM domain 7
203811_s_at	0.004655	2.00e-04	-1.16e+01	1.411688	-2.58	DNAJB4	DnaJ heat shock protein family (Hsp40) member B4
208729_x_at	0.001875	2.75e-05	-1.84e+01	3.594978	-2.57	HLA-B	major histocompatibility complex, class I, B
207719_x_at	0.003847	1.33e-04	-1.27e+01	1.87291	-2.57	CEP170P1///CEP170	centrosomal protein 170 pseudogene 1///centrosomal protein 170
208146_s_at	0.00395	1.44e-04	-1.25e+01	1.785952	-2.57	CPVL	carboxypeptidase, vitellogenic like
204521_at	0.002974	7.52e-05	-1.45e+01	2.513816	-2.56	FAM216A	family with sequence similarity 216 member A
205542_at	0.00886	7.39e-04	-8.46	-0.102309	-2.56	STEAP1	six transmembrane epithelial antigen of the prostate 1
209086_x_at	0.001746	2.40e-05	-1.90e+01	3.738368	-2.55	MIR6756///MCAM	microRNA 6756///melanoma cell adhesion molecule
212195_at	0.007634	5.66e-04	-9.02	0.210238	-2.55	IL6ST	interleukin 6 signal transducer
219944_at	0.003609	1.14e-04	-1.32e+01	2.054779	-2.54	CLIP4	CAP-Gly domain containing linker protein family member 4
201041_s_at	0.001742	2.36e-05	-1.91e+01	3.754437	-2.53	DUSP1	dual specificity phosphatase 1
214771_x_at	0.002155	3.62e-05	-1.73e+01	3.307026	-2.53	MPRIP	myosin phosphatase Rho interacting protein
210298_x_at	0.003105	8.53e-05	-1.41e+01	2.374867	-2.53	FHL1	four and a half LIM domains 1
214298_x_at	0.006243	3.68e-04	-1.00e+01	0.710716	-2.53	SEPT6	septin 6
218529_at	0.002648	5.75e-05	-1.55e+01	2.807806	-2.52	CD320	CD320 molecule
220750_s_at	0.003168	8.88e-05	-1.40e+01	2.329111	-2.51	P3H1	prolyl 3-hydroxylase 1
205158_at	0.005641	3.03e-04	-1.05e+01	0.934929	-2.51	RNASE4	ribonuclease A family member 4
205354_at	0.006542	4.16e-04	-9.71	0.568779	-2.51	GAMT	guanidinoacetate N-methyltransferase
219753_at	0.002311	4.13e-05	-1.67e+01	3.16506	-2.50	STAG3	stromal antigen 3
203910_at	0.003937	1.42e-04	-1.25e+01	1.799589	-2.50	ARHGAP29	Rho GTPase activating protein 29
201466_s_at	0.008429	6.76e-04	-8.64	0.00182	-2.50	JUN	Jun proto-oncogene, AP-1 transcription factor subunit
218599_at	0.002143	3.52e-05	-1.74e+01	3.336057	-2.49	REC8	REC8 meiotic recombination protein
212609_s_at	0.003497	1.05e-04	-1.34e+01	2.137459	-2.48	AKT3	AKT serine/threonine kinase 3
206595_at	0.003749	1.25e-04	-1.29e+01	1.949499	-2.48	CST6	cystatin E/M
209626_s_at	0.007763	5.89e-04	-8.93	0.164068	-2.48	OSBPL3	oxysterol binding protein like 3
216336_x_at	0.002531	5.00e-05	-1.60e+01	2.960501	-2.47	MT1E	metallothionein 1E
215643_at	0.009405	8.18e-04	-8.25	-0.221259	-2.47	SEMA3D	semaphorin 3D
201968_s_at	0.002066	3.27e-05	-1.77e+01	3.412841	-2.46	PGM1	phosphoglucomutase 1
213905_x_at	0.00967	8.62e-04	-8.15	-0.282691	-2.46	BGN	biglycan
209765_at	0.001946	2.94e-05	-1.81e+01	3.524948	-2.45	ADAM19	ADAM metallopeptidase domain 19
208637_x_at	0.001967	3.01e-05	-1.80e+01	3.50065	-2.45	ACTN1	actinin alpha 1
210613_s_at	0.002576	5.19e-05	-1.59e+01	2.919303	-2.45	SYNGR1	synaptogyrin 1
209183_s_at	0.002935	7.33e-05	-1.46e+01	2.542306	-2.45	C10orf10	chromosome 10 open reading frame 10
200995_at	0.004336	1.74e-04	-1.19e+01	1.572295	-2.45	IPO7	importin 7
201719_s_at	0.004445	1.86e-04	-1.18e+01	1.497975	-2.45	EPB41L2	erythrocyte membrane protein band 4.1 like 2
36711_at	0.006357	3.83e-04	-9.90	0.663957	-2.45	MAFF	MAF bZIP transcription factor F
201559_s_at	0.002734	6.18e-05	-1.52e+01	2.729783	-2.44	CLIC4	chloride intracellular channel 4
218627_at	0.003941	1.43e-04	-1.25e+01	1.792583	-2.44	DRAM1	DNA damage regulated autophagy modulator 1
204205_at	0.005332	2.67e-04	-1.08e+01	1.080451	-2.44	APOBEC3G	apolipoprotein B mRNA editing enzyme catalytic subunit 3G
217943_s_at	0.006324	3.78e-04	-9.93	0.679756	-2.44	MAP7D1	MAP7 domain containing 1
218656_s_at	0.007615	5.62e-04	-9.03	0.2171	-2.44	LHFP	lipoma HMGIC fusion partner
202870_s_at	0.002035	3.19e-05	-1.78e+01	3.438776	-2.43	CDC20	cell division cycle 20
209264_s_at	0.002647	5.69e-05	-1.55e+01	2.819813	-2.43	TSPAN4	tetraspanin 4
209220_at	0.002745	6.29e-05	-1.52e+01	2.710415	-2.43	GPC3	glypican 3
205824_at	0.004082	1.53e-04	-1.23e+01	1.715895	-2.43	HSPB2	heat shock protein family B (small) member 2
213689_x_at	0.006235	3.65e-04	-1.00e+01	0.71983	-2.43	FAM69A	family with sequence similarity 69 member A
216705_s_at	0.006477	4.05e-04	-9.77	0.599091	-2.43	ADA	adenosine deaminase
219545_at	0.009043	7.68e-04	-8.38	-0.146953	-2.43	NDUFC2-KCTD14///KCTD14	NDUFC2-KCTD14 readthrough///potassium channel tetramerization domain containing 14
213010_at	0.004388	1.80e-04	-1.18e+01	1.530614	-2.42	PRKCDBP	protein kinase C delta binding protein
205563_at	0.006235	3.65e-04	-1.00e+01	0.721875	-2.42	KISS1	KiSS-1 metastasis-suppressor
206023_at	0.007615	5.62e-04	-9.03	0.217501	-2.42	NMU	neuromedin U
208581_x_at	0.002102	3.41e-05	-1.75e+01	3.369334	-2.41	MT1X	metallothionein 1X
211126_s_at	0.003656	1.17e-04	-1.31e+01	2.026092	-2.41	CSRP2	cysteine and glycine rich protein 2
215485_s_at	0.004495	1.89e-04	-1.17e+01	1.475377	-2.41	ICAM1	intercellular adhesion molecule 1
211165_x_at	0.001967	3.03e-05	-1.80e+01	3.495146	-2.40	EPHB2	EPH receptor B2
201105_at	0.002603	5.39e-05	-1.57e+01	2.879456	-2.40	LGALS1	galectin 1
201797_s_at	0.00309	8.22e-05	-1.42e+01	2.415051	-2.40	VARS	valyl-tRNA synthetase
215116_s_at	0.006442	3.98e-04	-9.81	0.620365	-2.40	DNM1	dynamin 1
209018_s_at	0.002487	4.73e-05	-1.62e+01	3.020476	-2.39	PINK1	PTEN induced putative kinase 1
218950_at	0.003214	9.11e-05	-1.39e+01	2.301756	-2.39	ARAP3	ArfGAP with RhoGAP domain, ankyrin repeat and PH domain 3
202083_s_at	0.006816	4.55e-04	-9.50	0.463561	-2.39	SEC14L1	SEC14 like lipid binding 1
205637_s_at	0.00919	7.87e-04	-8.33	-0.175717	-2.39	SH3GL3	SH3 domain containing GRB2 like 3, endophilin A3
217787_s_at	0.004236	1.67e-04	-1.21e+01	1.622073	-2.38	GALNT2	polypeptide N-acetylgalactosaminyltransferase 2
217788_s_at	0.005115	2.44e-04	-1.10e+01	1.187045	-2.38	GALNT2	polypeptide N-acetylgalactosaminyltransferase 2
210692_s_at	0.009682	8.64e-04	-8.14	-0.285583	-2.38	SLC43A3	solute carrier family 43 member 3
212104_s_at	0.003515	1.07e-04	-1.34e+01	2.125033	-2.37	RBFOX2	RNA binding protein, fox-1 homolog 2
202497_x_at	0.003741	1.24e-04	-1.29e+01	1.959436	-2.37	SLC2A3	solute carrier family 2 member 3
204556_s_at	0.002487	4.76e-05	-1.62e+01	3.014335	-2.36	DZIP1	DAZ interacting zinc finger protein 1
214121_x_at	0.003805	1.29e-04	-1.28e+01	1.908842	-2.36	PDLIM7	PDZ and LIM domain 7
37462_i_at	0.007994	6.18e-04	-8.83	0.106707	-2.36	SF3A2	splicing factor 3a subunit 2
207111_at	0.002102	3.40e-05	-1.75e+01	3.373046	-2.35	ADGRE1	adhesion G protein-coupled receptor E1
201389_at	0.002296	4.07e-05	-1.68e+01	3.181231	-2.35	ITGA5	integrin subunit alpha 5
211737_x_at	0.002574	5.18e-05	-1.59e+01	2.922488	-2.35	PTN	pleiotrophin
201465_s_at	0.002727	6.11e-05	-1.53e+01	2.742143	-2.35	JUN	Jun proto-oncogene, AP-1 transcription factor subunit
205882_x_at	0.002734	6.15e-05	-1.52e+01	2.735006	-2.35	ADD3	adducin 3
221881_s_at	0.002771	6.44e-05	-1.51e+01	2.683775	-2.35	CLIC4	chloride intracellular channel 4
202350_s_at	0.003105	8.61e-05	-1.41e+01	2.363734	-2.35	LOC100506558///MATN2	uncharacterized LOC100506558///matrilin 2
207650_x_at	0.004503	1.91e-04	-1.17e+01	1.46589	-2.35	PTGER1	prostaglandin E receptor 1
204164_at	0.005137	2.46e-04	-1.10e+01	1.176048	-2.35	SIPA1	signal-induced proliferation-associated 1
204081_at	0.005366	2.70e-04	-1.08e+01	1.070063	-2.35	NRGN	neurogranin
208621_s_at	0.002582	5.31e-05	-1.58e+01	2.895269	-2.34	EZR	ezrin
204579_at	0.005512	2.90e-04	-1.06e+01	0.986923	-2.34	FGFR4	fibroblast growth factor receptor 4
201431_s_at	0.007919	6.09e-04	-8.86	0.123718	-2.34	DPYSL3	dihydropyrimidinase like 3
210683_at	0.00919	7.87e-04	-8.33	-0.176176	-2.34	NRTN	neurturin
200931_s_at	0.002531	5.00e-05	-1.60e+01	2.960284	-2.33	VCL	vinculin
203669_s_at	0.002618	5.52e-05	-1.56e+01	2.853584	-2.33	DGAT1	diacylglycerol O-acyltransferase 1
209285_s_at	0.007402	5.35e-04	-9.14	0.275053	-2.33	FAM208A	family with sequence similarity 208 member A
217478_s_at	0.008718	7.22e-04	-8.50	-0.075137	-2.33	HLA-DMA	major histocompatibility complex, class II, DM alpha
219582_at	0.002465	4.61e-05	-1.63e+01	3.046641	-2.32	OGFRL1	opioid growth factor receptor like 1
208961_s_at	0.004044	1.52e-04	-1.23e+01	1.729398	-2.32	KLF6	Kruppel like factor 6
201278_at	0.005318	2.66e-04	-1.08e+01	1.085491	-2.32	LOC101926921///DAB2	uncharacterized LOC101926921///DAB2, clathrin adaptor protein
216044_x_at	0.008673	7.16e-04	-8.52	-0.065995	-2.32	FAM69A	family with sequence similarity 69 member A
210026_s_at	0.002808	6.71e-05	-1.49e+01	2.638596	-2.31	CARD10	caspase recruitment domain family member 10
212197_x_at	0.002325	4.25e-05	-1.66e+01	3.135965	-2.30	MPRIP	myosin phosphatase Rho interacting protein
204806_x_at	0.002623	5.58e-05	-1.56e+01	2.840849	-2.30	HLA-F	major histocompatibility complex, class I, F
211160_x_at	0.002936	7.35e-05	-1.46e+01	2.538322	-2.30	ACTN1	actinin alpha 1
212739_s_at	0.003786	1.27e-04	-1.29e+01	1.927425	-2.30	NME4	NME/NM23 nucleoside diphosphate kinase 4
209904_at	0.003787	1.28e-04	-1.28e+01	1.921761	-2.30	TNNC1	troponin C1, slow skeletal and cardiac type
200756_x_at	0.004191	1.64e-04	-1.21e+01	1.641939	-2.30	CALU	calumenin
209012_at	0.005685	3.08e-04	-1.04e+01	0.918012	-2.30	TRIO	trio Rho guanine nucleotide exchange factor
222240_s_at	0.002343	4.30e-05	-1.66e+01	3.122174	-2.29	ISYNA1	inositol-3-phosphate synthase 1
204857_at	0.003296	9.54e-05	-1.38e+01	2.250086	-2.29	MAD1L1	MAD1 mitotic arrest deficient like 1
221447_s_at	0.004657	2.01e-04	-1.15e+01	1.408626	-2.29	GLT8D2	glycosyltransferase 8 domain containing 2
201425_at	0.005152	2.47e-04	-1.10e+01	1.170543	-2.29	ALDH2	aldehyde dehydrogenase 2 family (mitochondrial)
217889_s_at	0.005349	2.69e-04	-1.08e+01	1.074612	-2.28	CYBRD1	cytochrome b reductase 1
203180_at	0.004236	1.67e-04	-1.21e+01	1.620627	-2.27	ALDH1A3	aldehyde dehydrogenase 1 family member A3
210929_s_at	0.005944	3.32e-04	-1.02e+01	0.830846	-2.27	AHSG	alpha 2-HS glycoprotein
200757_s_at	0.002485	4.67e-05	-1.63e+01	3.033035	-2.26	CALU	calumenin
207431_s_at	0.005591	2.96e-04	-1.05e+01	0.962462	-2.26	DEGS1	delta 4-desaturase, sphingolipid 1
204720_s_at	0.006235	3.63e-04	-1.00e+01	0.72569	-2.26	DNAJC6	DnaJ heat shock protein family (Hsp40) member C6
207438_s_at	0.004495	1.90e-04	-1.17e+01	1.471685	-2.25	SNUPN	snurportin 1
201539_s_at	0.002487	4.71e-05	-1.62e+01	3.02531	-2.24	FHL1	four and a half LIM domains 1
204326_x_at	0.002898	7.10e-05	-1.47e+01	2.577175	-2.24	MT1X	metallothionein 1X
221875_x_at	0.003105	8.53e-05	-1.41e+01	2.374314	-2.24	HLA-F	major histocompatibility complex, class I, F
214266_s_at	0.003172	8.94e-05	-1.40e+01	2.321938	-2.24	PDLIM7	PDZ and LIM domain 7
209210_s_at	0.003636	1.15e-04	-1.32e+01	2.04004	-2.24	FERMT2	fermitin family member 2
204731_at	0.005434	2.79e-04	-1.07e+01	1.031533	-2.24	TGFBR3	transforming growth factor beta receptor 3
204773_at	0.006254	3.71e-04	-9.98	0.703002	-2.24	IL11RA	interleukin 11 receptor subunit alpha
214212_x_at	0.008663	7.10e-04	-8.54	-0.056293	-2.24	FERMT2	fermitin family member 2
202307_s_at	0.002582	5.30e-05	-1.58e+01	2.895902	-2.23	TAP1	transporter 1, ATP binding cassette subfamily B member
214845_s_at	0.003105	8.58e-05	-1.41e+01	2.368181	-2.23	CALU	calumenin
210334_x_at	0.003171	8.91e-05	-1.40e+01	2.325906	-2.23	BIRC5	baculoviral IAP repeat containing 5
216321_s_at	0.00382	1.31e-04	-1.28e+01	1.89546	-2.23	NR3C1	nuclear receptor subfamily 3 group C member 1
202564_x_at	0.002526	4.95e-05	-1.60e+01	2.970335	-2.22	ARL2	ADP ribosylation factor like GTPase 2
212624_s_at	0.002734	6.19e-05	-1.52e+01	2.72728	-2.22	CHN1	chimerin 1
206356_s_at	0.002485	4.67e-05	-1.63e+01	3.033009	-2.21	GNAL	G protein subunit alpha L
219523_s_at	0.005087	2.41e-04	-1.11e+01	1.200163	-2.21	TENM3	teneurin transmembrane protein 3
214104_at	0.00726	5.13e-04	-9.23	0.324351	-2.21	GPR161	G protein-coupled receptor 161
202779_s_at	0.002647	5.74e-05	-1.55e+01	2.810317	-2.20	UBE2S	ubiquitin conjugating enzyme E2 S
204281_at	0.003105	8.54e-05	-1.41e+01	2.373427	-2.20	TEAD4	TEA domain transcription factor 4
209846_s_at	0.009381	8.12e-04	-8.27	-0.213446	-2.20	BTN3A2	butyrophilin subfamily 3 member A2
204173_at	0.002582	5.29e-05	-1.58e+01	2.899115	-2.19	MYL6B	myosin light chain 6B
209781_s_at	0.002615	5.45e-05	-1.57e+01	2.867088	-2.19	KHDRBS3	KH RNA binding domain containing, signal transduction associated 3
214528_s_at	0.002982	7.66e-05	-1.45e+01	2.493239	-2.19	PAX8	paired box 8
200770_s_at	0.004163	1.62e-04	-1.21e+01	1.654846	-2.19	LAMC1	laminin subunit gamma 1
206461_x_at	0.004533	1.93e-04	-1.16e+01	1.451288	-2.19	MT1H	metallothionein 1H
221269_s_at	0.002442	4.54e-05	-1.64e+01	3.064564	-2.18	SH3BGRL3	SH3 domain binding glutamate rich protein like 3
202555_s_at	0.002672	5.82e-05	-1.54e+01	2.795503	-2.18	MYLK	myosin light chain kinase
208869_s_at	0.006243	3.68e-04	-1.00e+01	0.711291	-2.18	GABARAPL1	GABA type A receptor associated protein like 1
206508_at	0.002437	4.50e-05	-1.64e+01	3.074844	-2.17	CD70	CD70 molecule
202528_at	0.002441	4.52e-05	-1.64e+01	3.068968	-2.17	GALE	UDP-galactose-4-epimerase
205241_at	0.003012	7.79e-05	-1.44e+01	2.47524	-2.17	SCO2	SCO2 cytochrome c oxidase assembly protein
212413_at	0.00382	1.31e-04	-1.28e+01	1.893221	-2.17	SEPT6	septin 6
202552_s_at	0.003937	1.43e-04	-1.25e+01	1.797571	-2.17	LOC101929500///CRIM1	uncharacterized LOC101929500///cysteine rich transmembrane BMP regulator 1
202557_at	0.004822	2.17e-04	-1.13e+01	1.322542	-2.17	HSPA13	heat shock protein family A (Hsp70) member 13
204257_at	0.007433	5.38e-04	-9.13	0.269166	-2.17	FADS3	fatty acid desaturase 3
218292_s_at	0.002891	7.05e-05	-1.48e+01	2.584531	-2.16	PRKAG2	protein kinase AMP-activated non-catalytic subunit gamma 2
219143_s_at	0.002974	7.53e-05	-1.45e+01	2.512955	-2.16	RPP25	ribonuclease P/MRP subunit p25
203718_at	0.004095	1.55e-04	-1.23e+01	1.70539	-2.16	PNPLA6	patatin like phospholipase domain containing 6
215707_s_at	0.004357	1.76e-04	-1.19e+01	1.559227	-2.16	PRNP	prion protein
213280_at	0.007079	4.91e-04	-9.33	0.375178	-2.16	RAP1GAP2	RAP1 GTPase activating protein 2
202937_x_at	0.002618	5.50e-05	-1.56e+01	2.856412	-2.15	RRP7A	ribosomal RNA processing 7 homolog A
204683_at	0.003031	7.85e-05	-1.44e+01	2.466159	-2.15	ICAM2	intercellular adhesion molecule 2
214484_s_at	0.006227	3.63e-04	-1.00e+01	0.728371	-2.15	SIGMAR1	sigma non-opioid intracellular receptor 1
210762_s_at	0.007023	4.83e-04	-9.37	0.39518	-2.15	DLC1	DLC1 Rho GTPase activating protein
202223_at	0.00256	5.07e-05	-1.60e+01	2.945653	-2.14	STT3A	STT3A, catalytic subunit of the oligosaccharyltransferase complex
208460_at	0.004003	1.48e-04	-1.24e+01	1.753021	-2.14	GJC1	gap junction protein gamma 1
202570_s_at	0.004136	1.59e-04	-1.22e+01	1.675238	-2.14	DLGAP4	DLG associated protein 4
211456_x_at	0.002734	6.18e-05	-1.52e+01	2.730321	-2.13	MT1HL1	metallothionein 1H-like 1
200986_at	0.004733	2.08e-04	-1.15e+01	1.369204	-2.13	SERPING1	serpin family G member 1
208960_s_at	0.006624	4.29e-04	-9.64	0.534165	-2.13	KLF6	Kruppel like factor 6
37408_at	0.002614	5.43e-05	-1.57e+01	2.869943	-2.12	MRC2	mannose receptor C type 2
200885_at	0.002618	5.54e-05	-1.56e+01	2.849689	-2.12	RHOC	ras homolog family member C
218597_s_at	0.002745	6.30e-05	-1.52e+01	2.708882	-2.12	CISD1	CDGSH iron sulfur domain 1
218561_s_at	0.004309	1.72e-04	-1.20e+01	1.587295	-2.12	LYRM4	LYR motif containing 4
206740_x_at	0.005318	2.66e-04	-1.08e+01	1.086304	-2.12	SYCP1	synaptonemal complex protein 1
222238_s_at	0.005425	2.77e-04	-1.07e+01	1.039	-2.12	POLM	DNA polymerase mu
205412_at	0.002872	6.96e-05	-1.48e+01	2.599628	-2.11	ACAT1	acetyl-CoA acetyltransferase 1
33307_at	0.003915	1.40e-04	-1.26e+01	1.819973	-2.11	RRP7A	ribosomal RNA processing 7 homolog A
219578_s_at	0.004449	1.87e-04	-1.17e+01	1.493185	-2.11	CPEB1	cytoplasmic polyadenylation element binding protein 1
218188_s_at	0.002673	5.83e-05	-1.54e+01	2.792694	-2.10	TIMM13	translocase of inner mitochondrial membrane 13
209017_s_at	0.002727	6.09e-05	-1.53e+01	2.745232	-2.10	LONP1	lon peptidase 1, mitochondrial
217935_s_at	0.002935	7.26e-05	-1.47e+01	2.552867	-2.10	UQCC1	ubiquinol-cytochrome c reductase complex assembly factor 1
222138_s_at	0.002676	5.87e-05	-1.54e+01	2.78618	-2.09	WDR13	WD repeat domain 13
203921_at	0.00382	1.31e-04	-1.28e+01	1.89335	-2.09	CHST2	carbohydrate sulfotransferase 2
219295_s_at	0.007402	5.34e-04	-9.14	0.277005	-2.09	PCOLCE2	procollagen C-endopeptidase enhancer 2
209561_at	0.002647	5.73e-05	-1.55e+01	2.811931	-2.08	THBS3	thrombospondin 3
202084_s_at	0.003105	8.46e-05	-1.41e+01	2.383613	-2.08	SEC14L1	SEC14 like lipid binding 1
212063_at	0.004101	1.56e-04	-1.23e+01	1.698448	-2.08	CD44	CD44 molecule (Indian blood group)
205829_at	0.004919	2.26e-04	-1.12e+01	1.275157	-2.08	HSD17B1	hydroxysteroid 17-beta dehydrogenase 1
208748_s_at	0.006243	3.68e-04	-1.00e+01	0.712121	-2.08	FLOT1	flotillin 1
212110_at	0.009282	8.00e-04	-8.30	-0.194939	-2.08	SLC39A14	solute carrier family 39 member 14
218120_s_at	0.002647	5.69e-05	-1.55e+01	2.819749	-2.07	HMOX2	heme oxygenase 2
208622_s_at	0.002924	7.21e-05	-1.47e+01	2.560804	-2.07	EZR	ezrin
202587_s_at	0.002974	7.54e-05	-1.45e+01	2.511393	-2.07	AK1	adenylate kinase 1
211924_s_at	0.00309	8.14e-05	-1.43e+01	2.426812	-2.07	PLAUR	plasminogen activator, urokinase receptor
212185_x_at	0.004118	1.57e-04	-1.22e+01	1.690231	-2.07	MT2A	metallothionein 2A
205633_s_at	0.004328	1.73e-04	-1.20e+01	1.575748	-2.07	ALAS1	5'-aminolevulinate synthase 1
209890_at	0.004388	1.81e-04	-1.18e+01	1.526757	-2.07	TSPAN5	tetraspanin 5
212822_at	0.005463	2.84e-04	-1.06e+01	1.008865	-2.07	HEG1	heart development protein with EGF like domains 1
217234_s_at	0.003327	9.69e-05	-1.37e+01	2.232042	-2.06	EZR	ezrin
205925_s_at	0.00368	1.20e-04	-1.30e+01	1.990502	-2.06	RAB3B	RAB3B, member RAS oncogene family
202732_at	0.004265	1.68e-04	-1.20e+01	1.610468	-2.06	PKIG	protein kinase (cAMP-dependent, catalytic) inhibitor gamma
212067_s_at	0.004446	1.86e-04	-1.18e+01	1.496339	-2.06	C1R	complement C1r subcomponent
213909_at	0.006681	4.36e-04	-9.60	0.515248	-2.06	LRRC15	leucine rich repeat containing 15
206103_at	0.007324	5.20e-04	-9.20	0.307912	-2.06	RAC3	ras-related C3 botulinum toxin substrate 3 (rho family, small GTP binding protein Rac3)
201310_s_at	0.009305	8.02e-04	-8.29	-0.19902	-2.06	NREP	neuronal regeneration related protein
205153_s_at	0.002684	5.93e-05	-1.54e+01	2.775047	-2.05	CD40	CD40 molecule
50314_i_at	0.00375	1.25e-04	-1.29e+01	1.947729	-2.05	C20orf27	chromosome 20 open reading frame 27
209381_x_at	0.003873	1.37e-04	-1.26e+01	1.846444	-2.05	SF3A2	splicing factor 3a subunit 2
216685_s_at	0.005952	3.35e-04	-1.02e+01	0.819877	-2.05	MTAP	methylthioadenosine phosphorylase
210299_s_at	0.006297	3.75e-04	-9.96	0.69066	-2.05	FHL1	four and a half LIM domains 1
207118_s_at	0.003317	9.63e-05	-1.37e+01	2.238847	-2.04	MMP23A///MMP23B	matrix metallopeptidase 23A (pseudogene)///matrix metallopeptidase 23B
203890_s_at	0.006697	4.40e-04	-9.58	0.50386	-2.04	MIR637///DAPK3	microRNA 637///death associated protein kinase 3
45297_at	0.003596	1.13e-04	-1.32e+01	2.063649	-2.03	EHD2	EH domain containing 2
200755_s_at	0.00367	1.19e-04	-1.31e+01	2.001932	-2.03	CALU	calumenin
208191_x_at	0.006442	3.98e-04	-9.82	0.6216	-2.03	PSG4	pregnancy specific beta-1-glycoprotein 4
203234_at	0.007821	5.97e-04	-8.90	0.147094	-2.03	UPP1	uridine phosphorylase 1
205547_s_at	0.00787	6.02e-04	-8.88	0.136931	-2.03	TAGLN	transgelin
204140_at	0.008738	7.26e-04	-8.49	-0.081674	-2.03	TPST1	tyrosylprotein sulfotransferase 1
215193_x_at	0.002771	6.44e-05	-1.51e+01	2.684426	-2.02	LOC101060835///LOC100996809///HLA-DRB4///HLA-DRB3///HLA-DRB1///HLA-DQB1	HLA class II histocompatibility antigen, DQ beta 1 chain-like///HLA class II histocompatibility antigen, DRB1-10 beta chain-like///major histocompatibility complex, class II, DR beta 4///major histocompatibility complex, class II, DR beta 3///major histocompatibility complex, class II, DR beta 1///major histocompatibility complex, class II, DQ beta 1
201615_x_at	0.002823	6.78e-05	-1.49e+01	2.627927	-2.02	CALD1	caldesmon 1
211799_x_at	0.00367	1.19e-04	-1.31e+01	2.003125	-2.02	HLA-C	major histocompatibility complex, class I, C
32502_at	0.005919	3.30e-04	-1.03e+01	0.83825	-2.02	GDPD5	glycerophosphodiester phosphodiesterase domain containing 5
204977_at	0.006324	3.78e-04	-9.93	0.67921	-2.02	DDX10	DEAD-box helicase 10
210142_x_at	0.002807	6.67e-05	-1.50e+01	2.646634	-2.01	FLOT1	flotillin 1
203126_at	0.00309	8.24e-05	-1.42e+01	2.412743	-2.01	IMPA2	inositol monophosphatase 2
205474_at	0.004657	2.01e-04	-1.15e+01	1.408349	-2.01	CRLF3	cytokine receptor like factor 3
208749_x_at	0.003656	1.17e-04	-1.31e+01	2.019684	-2.00	FLOT1	flotillin 1
215324_at	0.004404	1.83e-04	-1.18e+01	1.514427	-2.00	SEMA3D	semaphorin 3D
61734_at	0.007402	5.33e-04	-9.15	0.279695	-2.00	RCN3	reticulocalbin 3
